# Supplementary material for: Dual Mechanisms of LYN Kinase Dysregulation Drive Aggressive Behavior in Breast Cancer Cells
Source: Cell Rep. 2018 Dec 26;25(13):3674–3692.e10. doi: 10.1016/j.celrep.2018.11.103 (PMC6315108; doi:10.1016/j.celrep.2018.11.103)
Supplement: Table S1. Raw Data from Mass Spectrometry Analysis of LYNA/LYNB Co-immunoprecipitation, Related to Figure 6 — List of proteins differentially interacting with LYNA versus LYNB and gene ontogeny bioprocess annotation by DAVID of 21 proteins differentially interacting with LYNA (.xls). [file mmc2.xlsx]

## Sheet: Proteins
Protein FDR Confidence	Accession	Description	Coverage	# Peptides	# PSMs	# Unique Peptides	# AAs	MW [kDa]	calc. pI	Found in Sample: [S1] F1: 126, Sample, KD1	Found in Sample: [S2] F1: 127N, Sample, A1	Found in Sample: [S3] F1: 128N, Sample, B1	Found in Sample: [S4] F1: 128C, Sample, YF1	Found in Sample: [S5] F1: 129C, Sample, KD1_EGF	Found in Sample: [S6] F1: 130N, Sample, A1_EGF	Found in Sample: [S7] F1: 130C, Sample, B1_EGF	Found in Sample: [S8] F1: 131, Sample, YF1_EGF	Entrez Gene ID	Ensembl Gene ID	Gene ID	Abundance Ratio: (A1) / (B1)	Abundance Ratio: (A1) / (YF1)	Abundance Ratio: (YF1) / (B1)	Abundance Ratio: (A1_EGF) / (B1_EGF)	Abundance Ratio: (A1_EGF) / (YF1_EGF)	Abundance Ratio: (YF1_EGF) / (B1_EGF)	Abundance Ratio: (KD1_EGF) / (KD1)	Abundance Ratio: (B1_EGF) / (B1)	Abundance Ratio: (YF1_EGF) / (YF1)	Abundance: F1: 126, Sample, KD1	Abundance: F1: 127N, Sample, A1	Abundance: F1: 128N, Sample, B1	Abundance: F1: 128C, Sample, YF1	Abundance: F1: 129C, Sample, KD1_EGF	Abundance: F1: 130N, Sample, A1_EGF	Abundance: F1: 130C, Sample, B1_EGF	Abundance: F1: 131, Sample, YF1_EGF	Abundances Count: F1: 126, Sample, KD1	Abundances Count: F1: 127N, Sample, A1	Abundances Count: F1: 128N, Sample, B1	Abundances Count: F1: 128C, Sample, YF1	Abundances Count: F1: 129C, Sample, KD1_EGF	Abundances Count: F1: 130N, Sample, A1_EGF	Abundances Count: F1: 130C, Sample, B1_EGF	Abundances Count: F1: 131, Sample, YF1_EGF	Score Sequest HT
High	P21333	Filamin-A OS=Homo sapiens GN=FLNA PE=1 SV=4	27.3139	55	71	47	2647	280.6	6.06	High	High	High	High	High	High	High	High	2316	ENSG00000196924.14	FLNA	1.205	0.967	1.246	1.09	1.078	1.011	0.896	1.165	0.944	5035.7	4278.2	3550.3	4424.9	4510.6	4506.7	4135.2	4178.8	53	53	53	53	53	53	53	53	273.69
High	Q6NUK7	Tyrosine-protein kinase (Fragment) OS=Homo sapiens GN=LYN PE=2 SV=1	50	27	86	1	582	65.8	9.09	Not Found	High	High	Not Found	High	Not Found	High	High	4067		LYN	0.924	0.769	1.202	0.841	0.962	0.874	1.074	1.612	1.173	543.5	4299.5	4652.2	5591.7	583.9	6305	7501	6556.4	24	29	29	28	26	28	29	29	304
High	LYN A	tyrosine-protein kinase Lyn isoform A [Homo sapiens]	57.0312	27	88	1	512	58.5	7.11	High	High	High	High	High	High	High	High				14.786	0.795	18.61	12.734	0.991	12.847	1.211	1.578	1.089	17.2	143.4	9.7	180.5	20.8	194.9	15.3	196.6	1	1	1	1	1	1	1	1	307.89
High	Q14315	Filamin-C OS=Homo sapiens GN=FLNC PE=1 SV=3	14.9725	31	35	20	2725	290.8	5.97	High	High	High	High	High	High	High	High	2318	ENSG00000128591.15	FLNC	1.023	0.977	1.047	0.914	1.093	0.836	0.879	1.186	0.948	1146.6	1198.9	1171.9	1226.8	1007.7	1270.7	1390.3	1162.9	18	18	18	18	18	18	18	18	122.15
High	V9HWB4	Epididymis secretory sperm binding protein Li 89n OS=Homo sapiens GN=HEL-S-89n PE=2 SV=1	47.2477	27	37	25	654	72.3	5.16	High	High	High	High	High	High	High	High	3309	ENSG00000044574.7	HSPA5	1.129	0.912	1.238	1.071	1.064	1.007	0.976	1.129	0.919	1732.2	1541	1364.5	1689.3	1691.2	1650.8	1541	1551.7	22	22	22	22	22	22	22	22	133
High	P38646	Stress-70 protein, mitochondrial OS=Homo sapiens GN=HSPA9 PE=1 SV=2	37.408	24	33	24	679	73.6	6.16	High	High	High	High	High	High	High	High	3313	ENSG00000113013.12	HSPA9	1.016	0.876	1.16	0.955	0.99	0.965	0.789	1.074	0.893	1588.9	1314	1293.3	1500.1	1253.6	1326.6	1388.6	1339.7	21	21	21	21	21	21	21	21	113.63
High	Q13283	Ras GTPase-activating protein-binding protein 1 OS=Homo sapiens GN=G3BP1 PE=1 SV=1	35.4077	15	43	15	466	52.1	5.52	High	High	High	High	High	High	High	High	10146	ENSG00000145907.14	G3BP1	1.195	0.903	1.324	1.123	0.991	1.134	0.939	1.095	0.938	2763.4	1845.7	1544.2	2045	2594.3	1900.2	1691.3	1917.3	17	17	17	17	17	17	17	17	139.34
High	P08238	Heat shock protein HSP 90-beta OS=Homo sapiens GN=HSP90AB1 PE=1 SV=4	30.663	23	32	13	724	83.2	5.03	High	High	High	High	High	High	High	High	3326	ENSG00000096384.19	HSP90AB1	1.044	0.758	1.377	0.812	0.881	0.922	0.863	1.5	1.004	246.2	781.6	748.9	1031.5	212.6	911.9	1123	1035.2	12	12	12	12	12	12	12	12	118.68
High	V9HW22	Epididymis luminal protein 33 OS=Homo sapiens GN=HEL-S-72p PE=2 SV=1	39.0093	23	35	17	646	70.9	5.52	High	High	High	High	High	High	High	High	3312	ENSG00000109971.13	HSPA8	1.088	0.876	1.242	0.997	1.02	0.978	0.885	1.356	1.069	1605.4	1476	1357.1	1685.3	1420.1	1836.1	1840.7	1800.8	19	19	19	19	19	19	19	19	126.72
High	H6VRG1	Keratin 1 OS=Homo sapiens GN=KRT1 PE=3 SV=1	32.5581	22	32	20	645	66.1	8.12	High	High	High	High	High	High	High	High	3848		KRT1	1.69	3.339	0.506	1.944	1.421	1.368	0.493	0.706	1.908	3329.5	2230.8	1319.7	668	1641.4	1811.4	931.7	1274.9	20	20	20	20	20	20	20	20	122.39
High	P07900	Heat shock protein HSP 90-alpha OS=Homo sapiens GN=HSP90AA1 PE=1 SV=5	33.1967	25	29	14	732	84.6	5.02	High	High	High	High	High	High	High	High	3320	ENSG00000080824.18	HSP90AA1	1.035	0.735	1.408	0.795	0.887	0.897	0.63	1.634	1.041	410.9	1899.8	1836.2	2585	258.9	2387.3	3001.1	2691.8	21	21	21	21	20	21	21	21	108.96
High	V9HWE1	Epididymis luminal protein 113 OS=Homo sapiens GN=HEL113 PE=2 SV=1	45.4936	22	31	21	466	53.6	5.12	High	High	High	High	High	High	High	High	7431	ENSG00000026025.15	VIM	1.639	0.465	3.528	1.866	0.209	8.941	2.597	1.858	4.709	479.2	571.5	348.7	1230.2	1244.6	1209.1	647.9	5793	18	18	18	18	18	18	18	18	104.14
High	P68371	Tubulin beta-4B chain OS=Homo sapiens GN=TUBB4B PE=1 SV=1	36.8539	15	25	3	445	49.8	4.89	High	High	High	High	High	High	High	High	10383	ENSG00000188229.5	TUBB4B	1.09	0.732	1.49	0.947	0.997	0.95	0.935	1.539	0.982	630.5	1014.7	930.9	1386.6	589.7	1357.4	1432.9	1361.7	14	14	14	14	14	14	14	14	86.17
High	P07437	Tubulin beta chain OS=Homo sapiens GN=TUBB PE=1 SV=2	36.9369	15	25	3	444	49.6	4.89	High	High	High	High	High	High	High	High	203068	ENSG00000232575.10; ENSG00000196230.12; ENSG00000227739.10; ENSG00000224156.10; ENSG00000235067.10; ENSG00000229684.10; ENSG00000183311.16; ENSG00000232421.10	TUBB	1.111	0.726	1.53	0.938	1.058	0.887	0.798	1.507	0.874	97.2	172.8	155.5	237.9	77.5	219.9	234.4	207.8	3	3	3	3	3	3	3	3	84.21
High	O75369	Filamin-B OS=Homo sapiens GN=FLNB PE=1 SV=2	11.1068	25	29	17	2602	278	5.73	High	High	High	High	High	High	High	High	2317	ENSG00000136068.14	FLNB	1.09	0.86	1.268	0.939	0.899	1.044	0.854	1.063	0.875	705	668.4	613.1	777.2	602.1	611.6	651.5	680.4	14	14	14	14	14	14	14	14	96.22
High	Q9UHP3	Ubiquitin carboxyl-terminal hydrolase 25 OS=Homo sapiens GN=USP25 PE=1 SV=4	21.9905	18	20	18	1055	122.1	5.34	High	High	High	High	High	High	High	High	29761	ENSG00000155313.15	USP25	0.999	0.855	1.169	0.944	1.126	0.838	0.885	1.029	0.738	994.1	859.4	860.4	1005.5	880	835.6	885.2	742	13	13	13	13	13	13	13	13	74.7
High	Q8N1W1	Rho guanine nucleotide exchange factor 28 OS=Homo sapiens GN=ARHGEF28 PE=1 SV=3	15.6012	22	26	22	1705	191.8	6.04	High	High	High	High	High	High	High	High	64283	ENSG00000214944.9	ARHGEF28	0.851	0.76	1.119	0.749	0.85	0.882	0.989	1.404	1.106	325.3	1228.9	1444	1616.2	321.7	1519.8	2027.9	1787.6	18	21	21	21	21	21	21	21	89.21
High	A0A024R058	NAD kinase, isoform CRA_a OS=Homo sapiens GN=NADK PE=3 SV=1	27.5785	12	18	12	446	49.2	6.47	High	High	High	High	High	High	High	High	65220	ENSG00000008130.15	NADK	1.07	0.867	1.234	1.018	1.112	0.915	0.845	1.133	0.84	1164.3	1005.9	939.9	1160.2	984.4	1084.4	1065.2	974.9	14	14	14	14	14	14	14	14	68.96
High	P63261	Actin, cytoplasmic 2 OS=Homo sapiens GN=ACTG1 PE=1 SV=1	31.2	10	20	3	375	41.8	5.48	High	High	High	High	High	High	High	High	71	ENSG00000184009.9	ACTG1	2.328	0.692	3.362	2.025	0.292	6.937	1.142	1.795	3.704	661.7	863.1	370.7	1246.5	755.4	1347.5	665.6	4617.3	13	13	13	13	13	13	13	13	73.5
High	P35527	Keratin, type I cytoskeletal 9 OS=Homo sapiens GN=KRT9 PE=1 SV=3	20.7063	10	16	9	623	62	5.24	High	High	High	High	High	High	High	High	3857	ENSG00000171403.9	KRT9	1.62	3.085	0.525	1.938	1.327	1.461	0.279	0.691	1.921	1303.7	730.4	450.9	236.8	363.6	603.4	311.4	454.9	9	9	9	9	9	9	9	9	61.6
High	P02545	Prelamin-A/C OS=Homo sapiens GN=LMNA PE=1 SV=1	35.994	19	21	19	664	74.1	7.02	High	High	High	High	High	High	High	High	4000	ENSG00000160789.19	LMNA	1.276	0.952	1.34	0.855	0.819	1.045	0.975	1.873	1.461	845.9	717.9	562.6	753.7	825	901.3	1053.9	1101	15	15	15	15	15	15	15	15	79.44
High	P13645	Keratin, type I cytoskeletal 10 OS=Homo sapiens GN=KRT10 PE=1 SV=6	30.137	17	21	14	584	58.8	5.21	High	High	High	High	High	High	High	High	3858	ENSG00000186395.7	KRT10	1.954	3.064	0.638	1.577	1.269	1.243	1.434	0.915	1.782	1251.2	1072.4	548.7	350	1794.8	791.5	501.8	623.7	12	12	12	12	12	12	12	12	81.31
High	P68363	Tubulin alpha-1B chain OS=Homo sapiens GN=TUBA1B PE=1 SV=1	27.051	11	18	1	451	50.1	5.06	High	High	High	High	High	High	High	High	10376	ENSG00000123416.15	TUBA1B	1.255	0.713	1.761	1.047	0.959	1.092	1.188	1.573	0.975	14.1	34.7	27.7	48.7	16.7	45.5	43.5	47.5	1	1	1	1	1	1	1	1	69.66
High	F5H5D3	Tubulin alpha chain OS=Homo sapiens GN=TUBA1C PE=1 SV=1	28.131	12	18	2	519	57.7	5.07	High	High	High	High	High	High	High	High	84790	ENSG00000167553.15	TUBA1C	1.047	0.708	1.479	0.899	0.994	0.904	0.888	1.595	0.974	589	1108.2	1058.6	1566	523	1517.4	1688.8	1525.9	11	11	11	11	11	11	11	11	68.41
High	O60232	Sjoegren syndrome/scleroderma autoantigen 1 OS=Homo sapiens GN=SSSCA1 PE=1 SV=1	63.3166	6	13	6	199	21.5	5.24	High	High	High	High	High	High	High	High	10534	ENSG00000173465.7	SSSCA1	0.793	0.597	1.329	1.196	1.134	1.055	1.48	1.26	1	517.6	373.7	471.1	626.2	766.2	710.3	593.7	626.4	8	8	8	8	8	8	8	8	56.47
High	P35908	Keratin, type II cytoskeletal 2 epidermal OS=Homo sapiens GN=KRT2 PE=1 SV=2	22.8482	13	17	10	639	65.4	8	High	High	High	High	High	High	High	High	3849	ENSG00000172867.3	KRT2	1.899	2.628	0.723	1.638	1.281	1.279	1.835	0.867	1.535	615.6	547.8	288.4	208.4	1129.4	409.9	250.2	320	8	8	8	8	8	8	8	8	63.7
High	A8K9C4	Elongation factor 1-alpha OS=Homo sapiens PE=2 SV=1	28.355	10	15	10	462	50.2	9.01	High	High	High	High	High	High	High	High	1915		EEF1A1	1.416	0.809	1.751	0.934	0.978	0.954	0.92	1.735	0.945	924.6	1080.4	762.9	1335.8	850.5	1235.8	1323.5	1263	12	12	12	12	12	12	12	12	53.29
High	P19474	E3 ubiquitin-protein ligase TRIM21 OS=Homo sapiens GN=TRIM21 PE=1 SV=1	29.6842	15	18	15	475	54.1	6.38	High	High	High	High	High	High	High	High	6737	ENSG00000132109.9	TRIM21	0.932	0.721	1.293	0.833	0.785	1.062	1.034	1.433	1.176	913.7	626.9	672.4	869.2	944.3	802.7	963.2	1022.6	13	13	13	13	13	13	13	13	59.46
High	A0A0G2JIW1	Heat shock 70 kDa protein 1B OS=Homo sapiens GN=HSPA1B PE=1 SV=1	20.5607	12	14	7	642	70.1	5.66	High	High	High	High	High	High	High	High		ENSG00000232804.5; ENSG00000212866.6; ENSG00000224501.5		1.075	0.821	1.309	1.07	1.119	0.956	1.179	1.509	1.102	282.2	268.2	249.6	326.7	332.7	402.9	376.5	360	5	5	5	5	5	5	5	5	47.48
High	A8K3K1	cDNA FLJ78096, highly similar to Homo sapiens actin, alpha, cardiac muscle (ACTC), mRNA OS=Homo sapiens PE=2 SV=1	22.2812	8	16	1	377	42	5.39	High	High	High	High	High	High	High	High	70		ACTC1	3.365	0.6	5.607	2.105	0.245	8.608	1.49	2.481	3.809	15.9	29.6	8.8	49.3	23.7	46	21.8	187.9	1	1	1	1	1	1	1	1	56.06
High	Q15149	Plectin OS=Homo sapiens GN=PLEC PE=1 SV=3	4.5474	18	18	18	4684	531.5	5.96	High	High	High	High	High	High	High	High	5339	ENSG00000178209.14	PLEC	1.329	0.701	1.896	1.288	0.56	2.298	1.147	1.642	1.991	484.4	494.8	372.4	706.1	555.4	787.8	611.6	1405.6	15	15	15	15	15	15	15	15	53.17
High	A0A0S2Z4J1	Hydroxysteroid (17-beta) dehydrogenase 4, isoform CRA_b (Fragment) OS=Homo sapiens GN=HSD17B4 PE=2 SV=1	12.0924	8	11	8	736	79.6	8.84	High	High	High	High	High	High	High	High	3295	ENSG00000133835.14	HSD17B4	1.097	0.758	1.447	0.997	1.038	0.96	1.411	1.742	1.156	435.1	388.1	353.7	512	613.8	614.2	616.4	591.7	8	8	8	8	8	8	8	8	39.27
High	Q8TCD5	5'(3')-deoxyribonucleotidase, cytosolic type OS=Homo sapiens GN=NT5C PE=1 SV=2	39.801	7	13	7	201	23.4	6.64	High	High	High	High	High	High	High	High	30833	ENSG00000125458.6	NT5C	0.923	0.594	1.554	1.607	1.106	1.453	1.752	1.318	1.232	580.3	392.1	424.9	660.3	1017	899.6	559.8	813.7	7	7	7	7	7	7	7	7	51.07
High	A0A0A0MSG2	Four and a half LIM domains protein 2 OS=Homo sapiens GN=FHL2 PE=1 SV=1	25.3165	9	10	9	395	44.8	8.06	High	High	High	High	High	High	High	High	2274	ENSG00000115641.18	FHL2	1.383	0.924	1.497	1.257	1.286	0.978	0.987	1.189	0.776	468.6	552.5	399.5	598.2	462.2	597.2	475	464.4	9	9	9	9	9	9	9	9	33.1
High	B3KT93	Polyadenylate-binding protein OS=Homo sapiens PE=2 SV=1	14.7799	8	9	4	636	70.6	9.52	High	High	High	High	High	High	High	High	26986		PABPC1	1.184	0.71	1.667	1.181	0.971	1.216	2.131	1.752	1.278	354	244.8	206.8	344.8	754.5	428	362.5	440.8	8	8	8	8	8	8	8	8	32.68
High	A0A1S5RA93	Bifunctional polynucleotide phosphatase/kinase OS=Homo sapiens GN=PNKP PE=4 SV=1	17.6583	10	10	10	521	57	8.34	High	High	High	High	High	High	High	High	11284		PNKP	1.728	1.034	1.672	1.518	1.227	1.237	0.821	0.985	0.729	1042.2	509.2	294.6	492.6	855.4	440.4	290.2	359	8	8	8	8	8	8	8	8	34.05
High	A0A024R5Z7	Annexin OS=Homo sapiens GN=ANXA2 PE=3 SV=1	28.3186	8	9	8	339	38.6	7.75	High	High	High	High	High	High	High	High	302	ENSG00000182718.16	ANXA2	1.379	0.874	1.577	1.085	0.945	1.147	0.716	1.206	0.877	552.4	512	371.4	585.7	395.4	485.8	447.9	513.9	8	8	8	8	8	8	8	8	34.02
High	A3R0T7	Liver histone H1e OS=Homo sapiens PE=2 SV=1	27.8539	7	9	2	219	21.9	11.03	High	High	High	High	High	High	High	High	3008		HIST1H1E	1.277	0.892	1.431	1.092	1.205	0.906	0.71	1.327	0.84	384.9	329.3	257.8	369	273.4	373.8	342.2	310.1	2	2	2	2	2	2	2	2	34.14
High	A0A1C7CYX1	ELM2 and SANT domain-containing protein 1 OS=Homo sapiens GN=ELMSAN1 PE=1 SV=1	10.5551	7	8	7	1099	120.7	9.29	High	High	High	High	High	High	High	High	91748	ENSG00000156030.13	ELMSAN1	1.069	0.955	1.119	1.189	1.186	1.003	1.294	1.121	1.005	186.9	185.7	173.7	194.4	241.9	231.7	194.8	195.4	6	6	6	6	6	6	6	6	32.17
High	P17029	Zinc finger protein with KRAB and SCAN domains 1 OS=Homo sapiens GN=ZKSCAN1 PE=1 SV=3	19.1829	7	8	7	563	63.6	7.05	High	High	High	High	High	High	High	High	7586	ENSG00000106261.16	ZKSCAN1	0.945	0.88	1.073	0.984	1.127	0.873	0.825	0.779	0.633	719.7	402.6	426.2	457.4	594	326.4	331.8	289.5	6	6	6	6	6	6	6	6	31.91
High	P16403	Histone H1.2 OS=Homo sapiens GN=HIST1H1C PE=1 SV=2	31.9249	8	10	3	213	21.4	10.93	High	High	High	High	High	High	High	High	3006	ENSG00000187837.3	HIST1H1C	1.249	0.847	1.475	1.144	1.285	0.89	0.737	1.354	0.817	674.7	522.6	418.4	617.2	497.4	648	566.5	504.5	7	7	7	7	7	7	7	7	36.21
High	Q6NVC0	SLC25A5 protein (Fragment) OS=Homo sapiens GN=SLC25A5 PE=2 SV=1	20.4334	7	9	3	323	35.3	9.82	High	High	High	High	High	High	High	High	292		SLC25A5	1.068	0.823	1.299	0.787	0.844	0.933	0.77	1.535	1.103	335.9	610	571	741.6	258.6	690	876.4	818	7	7	7	7	7	7	7	7	30.24
High	B4DPP6	cDNA FLJ54371, highly similar to Serum albumin OS=Homo sapiens PE=2 SV=1	8.25243	6	7	6	618	70.3	6.09	High	High	High	High	High	High	High	High	213		ALB	1.033	1.03	1.003	0.965	1.144	0.843	0.751	0.911	0.766	437.7	406	393.1	394.3	328.9	345.5	358.2	301.9	6	6	6	6	6	6	6	6	24.98
High	A0A024R7B7	CDC37 cell division cycle 37 homolog (S. cerevisiae), isoform CRA_a OS=Homo sapiens GN=CDC37 PE=4 SV=1	27.5132	8	10	8	378	44.4	5.25	High	High	High	High	High	High	High	High	11140	ENSG00000105401.8	CDC37	1.05	0.764	1.375	0.823	1.003	0.82	0.66	1.65	0.985	123.4	282.1	268.6	369.2	81.4	364.9	443.3	363.6	5	6	6	6	6	6	6	6	29.93
High	P05387	60S acidic ribosomal protein P2 OS=Homo sapiens GN=RPLP2 PE=1 SV=1	53.0435	3	5	3	115	11.7	4.54	High	High	High	High	High	High	High	High	6181	ENSG00000177600.8	RPLP2	1.197	0.757	1.582	1	1.061	0.943	0.822	1.521	0.906	347.3	296.6	247.7	391.8	285.3	376.9	376.8	355.2	3	3	3	3	3	3	3	3	20.97
High	Q6IN84	rRNA methyltransferase 1, mitochondrial OS=Homo sapiens GN=MRM1 PE=1 SV=1	16.4306	6	8	6	353	38.6	7.94	High	High	High	High	High	High	High	High	79922	ENSG00000274853.2; ENSG00000278619.4	MRM1	1.085	0.849	1.277	1.013	1.093	0.927	1.239	1.309	0.95	598.5	571.9	527.3	673.4	741.6	699.3	690.1	639.7	6	6	6	6	6	6	6	6	27.07
High	P05023	Sodium/potassium-transporting ATPase subunit alpha-1 OS=Homo sapiens GN=ATP1A1 PE=1 SV=1	7.91789	7	7	7	1023	112.8	5.49	High	High	High	High	High	High	High	High	476	ENSG00000163399.15	ATP1A1	1.4	0.959	1.459	0.947	0.914	1.035	0.549	1.459	1.035	92.8	152.7	109.1	159.2	51	150.7	159.2	164.8	3	3	3	3	3	3	3	3	25.28
High	Q6IQ30	Polyadenylate-binding protein OS=Homo sapiens GN=PABPC4 PE=2 SV=1	8.93939	5	6	1	660	72.3	9.35	High	High	High	High	High	High	High	High	8761		PABPC4	1.005	0.608	1.654	1.412	0.98	1.44	2.206	1.409	1.227	40.4	28.8	28.7	47.4	89.1	57	40.4	58.1	1	1	1	1	1	1	1	1	18.55
High	P62906	60S ribosomal protein L10a OS=Homo sapiens GN=RPL10A PE=1 SV=2	23.0415	4	4	4	217	24.8	9.94	High	High	High	High	High	High	High	High	4736	ENSG00000198755.10	RPL10A	1.235	0.883	1.399	1.037	1.055	0.983	0.921	1.349	0.947	172.5	158.2	128.1	179.1	158.8	179.1	172.8	169.7	4	4	4	4	4	4	4	4	16.39
High	P62424	60S ribosomal protein L7a OS=Homo sapiens GN=RPL7A PE=1 SV=2	21.4286	5	6	5	266	30	10.61	High	High	High	High	High	High	High	High	6130	ENSG00000280858.2; ENSG00000148303.16	RPL7A	1.062	0.816	1.301	0.981	1.038	0.944	0.858	1.352	0.982	372.9	300.5	283	368	320	375.2	382.7	361.3	4	4	4	4	4	4	4	4	23.53
High	Q14694	Ubiquitin carboxyl-terminal hydrolase 10 OS=Homo sapiens GN=USP10 PE=1 SV=2	8.27068	6	7	6	798	87.1	5.31	High	High	High	High	High	High	High	High	9100	ENSG00000103194.15	USP10	1.318	0.8	1.648	1.12	0.992	1.129	0.979	1.311	0.898	611.4	411.1	311.9	514.1	598.5	457.7	408.8	461.5	5	5	5	5	5	5	5	5	19.32
High	A8K4M5	cDNA FLJ76043, highly similar to Homo sapiens cyclin T1 (CCNT1), mRNA OS=Homo sapiens PE=2 SV=1	9.77961	6	7	6	726	80.5	8.69	High	High	High	High	High	High	High	High	904		CCNT1	0.973	0.914	1.063	0.806	0.977	0.825	0.939	1.39	1.079	404.9	331.7	341.1	362.7	380.3	382.3	474.2	391.4	5	5	5	5	5	5	5	5	22.9
High	B2R4P2	cDNA, FLJ92164, highly similar to Homo sapiens peroxiredoxin 1 (PRDX1), mRNA OS=Homo sapiens PE=2 SV=1	26.6332	6	6	6	199	22.2	8.38	High	High	High	High	High	High	High	High	5052		PRDX1	1.243	0.817	1.521	1.075	1.164	0.924	0.944	1.329	0.807	336.7	309.6	249.1	378.8	317.8	355.8	330.9	305.7	5	5	5	5	5	5	5	5	18.81
High	A0A024R880	Cyclin-dependent kinase 9 (CDC2-related kinase), isoform CRA_a OS=Homo sapiens GN=CDK9 PE=3 SV=1	14.5161	5	11	4	372	42.8	8.79	High	High	High	High	High	High	High	High	1025	ENSG00000136807.13	CDK9	1.572	1.135	1.385	0.868	0.892	0.974	0.741	1.484	1.044	60.4	54.7	34.8	48.2	44.8	44.8	51.6	50.3	3	3	3	3	3	3	3	3	34.39
High	Q09666	Neuroblast differentiation-associated protein AHNAK OS=Homo sapiens GN=AHNAK PE=1 SV=2	5.99321	8	13	8	5890	628.7	6.15	High	High	High	High	High	High	High	High	79026	ENSG00000124942.13	AHNAK	1.108	0.711	1.557	0.887	0.943	0.941	0.976	1.7	1.027	596.4	485.6	438.3	682.5	581.9	661	745	701.2	6	6	6	6	6	6	6	6	23.9
High	P19338	Nucleolin OS=Homo sapiens GN=NCL PE=1 SV=3	9.15493	7	7	7	710	76.6	4.7	High	High	High	High	High	High	High	High	4691	ENSG00000115053.15	NCL	1.272	0.82	1.551	0.891	1.082	0.823	0.805	1.441	0.765	222.7	209.2	164.4	255.1	179.3	211.2	237	195.1	6	6	6	6	6	6	6	6	23.52
High	Q12802	A-kinase anchor protein 13 OS=Homo sapiens GN=AKAP13 PE=1 SV=2	2.524	7	7	7	2813	307.4	5.24	High	High	High	High	High	High	High	High	11214	ENSG00000170776.21	AKAP13	1.019	0.741	1.374	0.791	0.898	0.881	0.684	1.943	1.246	115.5	326.7	320.7	440.6	79	492.9	623.2	549.1	5	6	6	6	6	6	6	6	21.95
High	P02533	Keratin, type I cytoskeletal 14 OS=Homo sapiens GN=KRT14 PE=1 SV=4	9.74576	5	6	2	472	51.5	5.16	High	High	High	High	High	High	High	High	3861	ENSG00000186847.5	KRT14	1.886	2.439	0.773	1.194	1.314	0.908	0.536	1.1	1.292	155.8	181	96	74.2	83.6	126	105.6	95.9	2	2	2	2	2	2	2	2	19.51
High	P14324	Farnesyl pyrophosphate synthase OS=Homo sapiens GN=FDPS PE=1 SV=4	9.7852	3	4	3	419	48.2	6.15	High	High	High	High	High	High	High	High	2224	ENSG00000160752.14	FDPS	1.034	0.568	1.82	1.172	1.085	1.081	2.028	1.725	1.024	120.8	107.4	103.8	189	245	210	179.1	193.6	2	2	2	2	2	2	2	2	13.13
High	H7BY58	Protein-L-isoaspartate O-methyltransferase OS=Homo sapiens GN=PCMT1 PE=1 SV=1	20.2797	5	5	5	286	30.3	6.73	High	High	High	High	High	High	High	High	5110	ENSG00000120265.16	PCMT1	1.188	0.737	1.611	0.975	0.93	1.048	1.084	1.703	1.108	427.1	341	287	462.5	462.8	476.4	488.7	512.4	5	5	5	5	5	5	5	5	18.15
High	P15880	40S ribosomal protein S2 OS=Homo sapiens GN=RPS2 PE=1 SV=2	17.7474	5	6	5	293	31.3	10.24	High	High	High	High	High	High	High	High	6187	ENSG00000140988.15	RPS2	1.082	0.749	1.445	1.073	1.129	0.95	1.204	1.468	0.966	581.8	491.6	454.3	656.4	700.5	715.8	667.1	634	4	4	4	4	4	4	4	4	19.37
High	Q9P2E9	Ribosome-binding protein 1 OS=Homo sapiens GN=RRBP1 PE=1 SV=4	15.6028	3	4	3	1410	152.4	8.6	High	High	High	High	High	High	High	High	6238		RRBP1	1.325	0.852	1.555	1.033	1.143	0.904	0.633	1.359	0.791	286.2	238.5	180.1	279.9	181.1	252.9	244.8	221.4	3	3	3	3	3	3	3	3	14.51
High	P23396	40S ribosomal protein S3 OS=Homo sapiens GN=RPS3 PE=1 SV=2	19.3416	5	5	5	243	26.7	9.66	High	High	High	High	High	High	High	High	6188	ENSG00000149273.14	RPS3	1.063	0.823	1.292	0.868	0.9	0.965	0.637	1.325	0.99	269.3	254.2	239.1	308.8	171.5	275.1	316.8	305.8	5	5	5	5	5	5	5	5	16.94
High	A8K4W0	40S ribosomal protein S3a OS=Homo sapiens GN=RPS3A PE=2 SV=1	19.3182	6	6	6	264	29.9	9.73	High	High	High	High	High	High	High	High	6189		RPS3A	1.208	0.85	1.421	1.087	0.989	1.099	0.828	1.316	1.018	383.1	306.4	253.6	360.3	317	362.6	333.6	366.7	5	5	5	5	5	5	5	5	17.03
High	A8K8M7	cDNA FLJ76439, highly similar to Homo sapiens BTB (POZ) domain containing 10 (BTBD10), mRNA OS=Homo sapiens PE=2 SV=1	10.7368	5	5	5	475	53.7	7.77	High	High	High	High	High	High	High	High	84280		BTBD10	1.071	0.746	1.436	0.975	1.021	0.955	1.389	1.751	1.164	261.1	220.5	205.9	295.6	362.6	351.5	360.5	344.1	4	4	4	4	4	4	4	4	15.06
High	A0A024QZN9	Voltage-dependent anion channel 2, isoform CRA_a OS=Homo sapiens GN=VDAC2 PE=4 SV=1	15.674	4	4	4	319	34.5	7.99	High	High	High	High	High	High	High	High	7417		VDAC2	1.016	0.863	1.178	0.758	0.846	0.897	1.344	1.428	1.087	33	153.1	150.6	177.5	44.4	163.2	215.1	192.9	4	4	4	4	4	4	4	4	14.35
High	Q7Z5Y7	BTB/POZ domain-containing protein KCTD20 OS=Homo sapiens GN=KCTD20 PE=1 SV=1	9.7852	4	4	4	419	47.5	5.33	High	High	High	High	High	High	High	High	222658	ENSG00000112078.13	KCTD20	1.009	0.696	1.448	0.982	1.086	0.905	1.522	1.467	0.916	64	62.5	62	89.7	97.4	89.3	90.9	82.2	3	3	3	3	3	3	3	3	12.05
High	P26038	Moesin OS=Homo sapiens GN=MSN PE=1 SV=3	10.052	6	6	6	577	67.8	6.4	High	High	High	High	High	High	High	High	4478	ENSG00000147065.16	MSN	1.291	0.787	1.64	1.092	1.237	0.882	0.473	0.993	0.534	402	334.6	259.3	425.2	190.3	281.1	257.5	227.2	6	6	6	6	6	6	6	6	15.57
High	Q59GY2	Ribosomal protein L4 variant (Fragment) OS=Homo sapiens PE=2 SV=1	8.84354	4	5	4	441	49	11.02	High	High	High	High	High	High	High	High	6124		RPL4	1.046	0.852	1.228	1.004	1.111	0.904	0.833	1.304	0.96	224.9	180.1	172.1	211.3	187.3	225.3	224.4	202.8	3	3	3	3	3	3	3	3	16.6
High	Q6IPH7	RPL14 protein OS=Homo sapiens GN=RPL14 PE=1 SV=1	11.3636	2	3	2	220	23.8	10.93	High	High	High	High	High	High	High	High	9045		RPL14	0.933	0.735	1.27	1.025	1.148	0.893	1.21	1.19	0.837	131.3	128.9	138.2	175.4	158.9	168.5	164.4	146.9	2	2	2	2	2	2	2	2	10.99
High	P13647	Keratin, type II cytoskeletal 5 OS=Homo sapiens GN=KRT5 PE=1 SV=3	7.79661	6	7	2	590	62.3	7.74	High	High	High	High	High	High	High	High	3852	ENSG00000186081.11	KRT5	2.937	1.88	1.562	1.468	1.303	1.126	0.758	1.545	1.114	67.3	81.6	27.8	43.4	51	63	42.9	48.3	2	2	2	2	2	2	2	2	20.23
High	P46779	60S ribosomal protein L28 OS=Homo sapiens GN=RPL28 PE=1 SV=3	27.7372	4	4	4	137	15.7	12.02	High	High	High	High	High	High	High	High	6158	ENSG00000108107.14	RPL28	1.262	0.834	1.513	1.059	1.068	0.991	0.86	1.414	0.927	152	135.2	107.2	162.1	130.7	160.5	151.5	150.2	2	2	2	2	2	2	2	2	12.62
High	P39023	60S ribosomal protein L3 OS=Homo sapiens GN=RPL3 PE=1 SV=2	9.67742	5	5	5	403	46.1	10.18	High	High	High	High	High	High	High	High	6122	ENSG00000100316.15	RPL3	1.213	0.791	1.535	0.995	1.103	0.901	0.963	1.52	0.893	238	202.3	166.7	255.8	229	252.1	253.5	228.5	5	5	5	5	5	5	5	5	15.21
High	A0A0G2JPR0	Complement C4-A OS=Homo sapiens GN=C4A PE=1 SV=1	1.83486	3	3	3	1744	192.8	7.03	High	High	High	High	High	High	High	High		ENSG00000244207.8	LOC100294156	0.986	0.949	1.039	0.999	0.951	1.05	0.966	1.049	1.06	162.7	141	143	148.5	157.1	149.7	149.9	157.4	3	3	3	3	3	3	3	3	11.93
High	V9HW26	ATP synthase subunit alpha OS=Homo sapiens GN=HEL-S-123m PE=1 SV=1	6.87161	3	3	3	553	59.7	9.13	High	High	High	High	High	High	High	High	498	ENSG00000152234.15	ATP5A1	1.14	0.665	1.714	0.728	0.935	0.779	0.943	1.771	0.805	77.9	96.5	84.7	145.1	73.5	109.2	150	116.9	3	3	3	3	3	3	3	3	12.38
High	Q5JR94	40S ribosomal protein S8 OS=Homo sapiens GN=RPS8 PE=2 SV=1	22.1154	4	5	4	208	24.2	10.32	High	High	High	High	High	High	High	High	6202	ENSG00000142937.11	RPS8	1.146	0.765	1.499	1.046	0.982	1.065	0.883	1.454	1.034	149.8	108.7	94.8	142.1	132.3	144.3	137.9	146.9	3	3	3	3	3	3	3	3	16.15
High	Q96CW5	Gamma-tubulin complex component 3 OS=Homo sapiens GN=TUBGCP3 PE=1 SV=2	3.41786	2	2	2	907	103.5	8.12	High	High	High	High	High	High	High	High	10426	ENSG00000126216.13	TUBGCP3	0.628	0.64	0.981	1.208	0.872	1.384	1.57	0.806	1.138	51	17.6	28	27.5	80.1	27.3	22.6	31.3	1	1	1	1	1	1	1	1	9.67
High	Q5EC54	Heterogeneous nuclear ribonucleoprotein K transcript variant OS=Homo sapiens GN=HNRPK PE=2 SV=1	9.48276	4	4	4	464	51	5.33	High	High	High	High	High	High	High	High	3190		HNRNPK	1.123	0.748	1.502	0.862	0.964	0.894	0.758	1.429	0.85	187.6	191.1	170.2	255.6	142.2	209.6	243.2	217.4	4	4	4	4	4	4	4	4	13.72
High	A2A3R6	40S ribosomal protein S6 OS=Homo sapiens GN=RPS6 PE=2 SV=1	11.6466	3	4	3	249	28.7	10.84	High	High	High	High	High	High	High	High	6194	ENSG00000137154.12	RPS6	1.849	1.327	1.394	0.966	0.892	1.083	0.996	1.355	1.053	167.1	224	121.1	168.8	166.3	158.6	164.2	177.8	3	3	3	3	3	3	3	3	13.54
High	Q6PKI6	YBX1 protein (Fragment) OS=Homo sapiens GN=YBX1 PE=2 SV=1	9.3985	2	3	2	266	29.4	10.23	High	High	High	High	High	High	High	High	4904		YBX1	1.07	0.729	1.468	0.743	0.69	1.076	0.653	1.423	1.044	70.2	40.2	37.6	55.1	45.8	39.7	53.5	57.6	2	2	2	2	2	2	2	2	10.53
High	P09382	Galectin-1 OS=Homo sapiens GN=LGALS1 PE=1 SV=2	31.8519	4	4	4	135	14.7	5.5	High	High	High	High	High	High	High	High	3956	ENSG00000100097.11	LGALS1	1.5	0.915	1.64	1.17	0.832	1.405	0.907	1.484	1.272	233.5	265.4	176.9	290.1	211.7	307.1	262.5	368.9	4	4	4	4	4	4	4	4	13.33
High	Q9HBB3	60S ribosomal protein L6 OS=Homo sapiens PE=2 SV=1	10.0346	3	3	3	289	32.9	10.58	High	High	High	High	High	High	High	High	6128		RPL6	1.073	0.824	1.302	0.907	0.888	1.021	0.717	1.232	0.966	127.1	101.3	94.4	123	91.1	105.5	116.4	118.8	2	2	2	2	2	2	2	2	9.67
High	B3KN49	cDNA FLJ13562 fis, clone PLACE1008080, highly similar to Homo sapiens hexamethylene bis-acetamide inducible 1 (HEXIM1), mRNA OS=Homo sapiens PE=2 SV=1	15.0418	4	4	4	359	40.6	4.89	High	High	High	High	High	High	High	High	10614		HEXIM1	1.025	0.879	1.166	0.825	1.082	0.762	1.112	1.454	0.95	434.5	387.1	377.8	440.4	483.3	452.9	549.2	418.4	4	4	4	4	4	4	4	4	12.78
High	P62701	40S ribosomal protein S4, X isoform OS=Homo sapiens GN=RPS4X PE=1 SV=2	11.7871	4	4	4	263	29.6	10.15	High	High	High	High	High	High	High	High	6191	ENSG00000198034.10	RPS4X	1.335	0.807	1.655	1.089	1.13	0.964	0.779	1.493	0.87	500.8	390.9	292.9	484.7	390	476.3	437.2	421.6	4	4	4	4	4	4	4	4	11.84
High	B2RBH2	cDNA, FLJ95508, highly similar to Homo sapiens 5'-nucleotidase, ecto (CD73) (NT5E), mRNA OS=Homo sapiens PE=2 SV=1	4.70383	2	2	2	574	63.4	7.03	High	High	High	High	High	High	High	High	4907		NT5E	0.865	0.57	1.519	1.045	0.854	1.223	1.495	1.487	1.198	17.7	43.8	50.6	76.9	26.5	78.7	75.3	92.1	2	2	2	2	2	2	2	2	8.67
High	A0A0U4BW16	Non-muscle myosin heavy chain 9 OS=Homo sapiens GN=MYH9 PE=2 SV=1	1.73204	2	2	2	1963	226.4	5.52	High	High	High	High	High	High	High	High	4627		MYH9	1.391	0.641	2.17	1.348	1.041	1.295	0.894	1.514	0.904	50.5	47.3	34	73.8	45.2	69.4	51.5	66.7	1	1	1	1	1	1	1	1	9.31
High	P62847	40S ribosomal protein S24 OS=Homo sapiens GN=RPS24 PE=1 SV=1	20.3008	3	3	3	133	15.4	10.78	High	High	High	High	High	High	High	High	6229	ENSG00000138326.18	RPS24	1.139	0.791	1.441	1.238	1.347	0.919	1.158	1.257	0.802	265	234.2	205.7	296.2	306.9	320.1	258.6	237.7	3	3	3	3	3	3	3	3	8.79
High	P78527	DNA-dependent protein kinase catalytic subunit OS=Homo sapiens GN=PRKDC PE=1 SV=3	1.04167	4	4	4	4128	468.8	7.12	High	High	High	High	High	High	High	High	5591	ENSG00000253729.7	PRKDC	1.177	0.806	1.459	0.938	0.939	0.999	0.852	1.53	1.047	140.9	289.9	246.4	359.6	120.1	353.4	376.9	376.3	4	4	4	4	4	4	4	4	12.01
High	M0R0R2	40S ribosomal protein S5 OS=Homo sapiens GN=RPS5 PE=1 SV=1	16.8889	4	4	4	225	25.3	9.76	High	High	High	High	High	High	High	High		ENSG00000083845.8		1.073	0.852	1.259	0.903	0.973	0.927	0.829	1.241	0.914	163.7	162.4	151.4	190.6	135.8	169.5	187.8	174.2	4	4	4	4	4	4	4	4	9.77
High	P62913	60S ribosomal protein L11 OS=Homo sapiens GN=RPL11 PE=1 SV=2	15.7303	2	2	2	178	20.2	9.6	High	High	High	High	High	High	High	High	6135	ENSG00000142676.12	RPL11	1.135	0.873	1.3	1.029	1.145	0.899	0.901	1.347	0.931	128.4	130.7	115.2	149.7	115.7	159.6	155.1	139.4	2	2	2	2	2	2	2	2	8.83
High	H9ZYJ2	Thioredoxin OS=Homo sapiens GN=TXN PE=2 SV=1	32.381	3	4	3	105	11.7	4.92	High	High	High	High	High	High	High	High	7295	ENSG00000136810.12	TXN	1.374	0.866	1.586	1.019	0.937	1.088	1.002	1.582	1.085	339	350.4	255	404.5	339.6	410.9	403.4	438.7	4	4	4	4	4	4	4	4	9.11
High	A8MUS3	60S ribosomal protein L23a OS=Homo sapiens GN=RPL23A PE=1 SV=1	18.0412	4	4	4	194	21.9	10.48	High	High	High	High	High	High	High	High	6147	ENSG00000198242.13	RPL23A	1.106	0.744	1.487	1.208	1.35	0.895	0.88	1.172	0.706	397.3	323.6	292.6	435.1	349.6	414.5	343.1	307	3	3	3	3	3	3	3	3	8.58
High	A0A024R1Q8	Ribosomal protein L23, isoform CRA_b OS=Homo sapiens GN=RPL23 PE=3 SV=1	27.1429	3	3	3	140	14.9	10.51	High	High	High	High	High	High	High	High	9349	ENSG00000125691.12	RPL23	1.072	0.756	1.417	1.069	1.041	1.027	0.932	1.265	0.917	148	148.7	138.7	196.6	138	187.6	175.6	180.2	2	2	2	2	2	2	2	2	10.71
High	P04406	Glyceraldehyde-3-phosphate dehydrogenase OS=Homo sapiens GN=GAPDH PE=1 SV=3	8.65672	2	3	2	335	36	8.46	High	High	High	High	High	High	High	High	2597	ENSG00000111640.14	GAPDH	1.859	0.856	2.171	1.096	1.8	0.609	0.597	1.355	0.38	123.6	127	68.3	148.3	73.8	101.4	92.5	56.3	1	1	1	1	1	1	1	1	11.39
High	M0QYS1	60S ribosomal protein L13a (Fragment) OS=Homo sapiens GN=RPL13A PE=1 SV=2	17.1429	4	4	4	210	24.2	10.86	High	High	High	High	High	High	High	High		ENSG00000142541.16		1.116	0.8	1.395	1.09	1.171	0.931	0.76	1.296	0.864	320	249.8	223.8	312.2	243.3	316.1	290.1	269.9	4	4	4	4	4	4	4	4	13.13
High	Q14444	Caprin-1 OS=Homo sapiens GN=CAPRIN1 PE=1 SV=2	4.09027	3	3	3	709	78.3	5.25	High	High	High	High	High	High	High	High	4076	ENSG00000135387.20	CAPRIN1	1.12	0.833	1.344	1.241	1.031	1.204	1.217	1.201	1.075	149.1	73.3	65.4	88	181.5	97.6	78.6	94.6	2	2	2	2	2	2	2	2	7.89
High	Q6IPI1	60S ribosomal protein L29 OS=Homo sapiens GN=RPL29 PE=2 SV=1	9.31677	1	2	1	161	17.9	11.66	High	High	High	High	High	High	High	High	6159		RPL29	1.128	0.802	1.407	1.042	1.286	0.81	1.109	1.391	0.801	181.6	163.5	144.9	203.9	201.3	209.9	201.6	163.2	1	1	1	1	1	1	1	1	6.21
High	A0A024RBS2	60S acidic ribosomal protein P0 OS=Homo sapiens GN=RPLP0 PE=3 SV=1	9.46372	3	3	3	317	34.3	5.97	High	High	High	High	High	High	High	High	6175	ENSG00000089157.15	RPLP0	1.152	0.827	1.393	1.047	1.102	0.95	0.766	1.247	0.851	236.7	190.3	165.2	230.1	181.4	215.8	206.1	195.8	3	3	3	3	3	3	3	3	10.5
High	P28799	Granulins OS=Homo sapiens GN=GRN PE=1 SV=2	2.36088	1	2	1	593	63.5	6.83	High	High	High	High	High	High	High	High	2896	ENSG00000030582.17	GRN																										8.33
High	A0A024R5Z9	Pyruvate kinase OS=Homo sapiens GN=PKM2 PE=3 SV=1	8.85122	5	5	5	531	58	7.71	High	High	High	High	High	High	High	High	5315	ENSG00000067225.17	PKM	1.869	0.861	2.17	1.094	1.609	0.68	0.436	1.249	0.391	329.9	271.3	145.1	315	144	198.3	181.3	123.3	5	5	5	5	5	5	5	5	14.26
High	Q59EI9	ADP,ATP carrier protein, liver isoform T2 variant (Fragment) OS=Homo sapiens PE=2 SV=1	13.3127	5	5	1	323	35.4	9.85	Medium	Medium	Medium	Medium	Medium	Medium	Medium	Medium	293		SLC25A6																										14.02
High	E7EX29	14-3-3 protein zeta/delta (Fragment) OS=Homo sapiens GN=YWHAZ PE=1 SV=1	10.5691	2	2	2	246	28	4.92	High	High	High	High	High	High	High	High		ENSG00000164924.17		1.211	0.79	1.534	1.017	0.969	1.049	0.71	0.981	0.671	44.9	41.2	34	52.2	31.9	33.9	33.4	35	2	2	2	2	2	2	2	2	9.4
High	Q14573	Inositol 1,4,5-trisphosphate receptor type 3 OS=Homo sapiens GN=ITPR3 PE=1 SV=2	1.23549	2	2	2	2671	303.9	6.48	High	High	High	High	High	High	High	High	3710	ENSG00000096433.10	ITPR3	0.992	0.862	1.152	1.118	1.254	0.891	1.172	1.068	0.826	86.9	90.1	90.8	104.6	101.8	108.4	97	86.4	1	1	1	1	1	1	1	1	5.56
High	P62979	Ubiquitin-40S ribosomal protein S27a OS=Homo sapiens GN=RPS27A PE=1 SV=2	16.0256	2	2	2	156	18	9.64	High	High	High	High	High	High	High	High	6233	ENSG00000143947.13	RPS27A	0.966	0.853	1.133	0.863	1.048	0.823	0.75	0.996	0.724	35.4	84.9	87.9	99.5	26.5	75.5	87.5	72.1	2	2	2	2	2	2	2	2	8.4
High	P84098	60S ribosomal protein L19 OS=Homo sapiens GN=RPL19 PE=1 SV=1	12.2449	2	3	2	196	23.5	11.47	High	High	High	High	High	High	High	High	6143	ENSG00000108298.9	RPL19	1.305	0.843	1.549	0.918	0.907	1.013	0.968	1.648	1.077	116.1	95	72.8	112.7	112.5	110.1	119.9	121.4	2	2	2	2	2	2	2	2	9.37
High	P46781	40S ribosomal protein S9 OS=Homo sapiens GN=RPS9 PE=1 SV=3	20.6186	4	4	4	194	22.6	10.65	High	High	High	High	High	High	High	High	6203	ENSG00000274005.3; ENSG00000275323.3; ENSG00000277079.3; ENSG00000278081.3; ENSG00000277359.3; ENSG00000170889.13; ENSG00000274950.4; ENSG00000274626.3; ENSG00000278270.4; ENSG00000274646.4	RPS9	1.347	0.792	1.701	1.066	1.045	1.02	0.863	1.588	0.953	156.6	111.6	82.8	140.9	135.1	140.3	131.5	134.2	3	3	3	3	3	3	3	3	11.21
High	P08729	Keratin, type II cytoskeletal 7 OS=Homo sapiens GN=KRT7 PE=1 SV=5	6.18337	4	5	1	469	51.4	5.48	High	High	High	High	High	High	High	High	3855	ENSG00000135480.15	KRT7	1.529	0.965	1.585	1.443	0.573	2.521	0.74	1.011	1.607	41.8	37	24.2	38.3	30.9	35.3	24.5	61.6	1	1	1	1	1	1	1	1	13.66
High	P62851	40S ribosomal protein S25 OS=Homo sapiens GN=RPS25 PE=1 SV=1	16	2	2	2	125	13.7	10.11	High	High	High	High	High	High	High	High	6230	ENSG00000280831.2; ENSG00000118181.10	RPS25	1.13	0.889	1.271	1.133	1.35	0.839	0.489	1.349	0.891	172.1	132.1	116.9	148.6	84.2	178.6	157.6	132.3	2	2	2	2	2	2	2	2	7.68
High	P10809	60 kDa heat shock protein, mitochondrial OS=Homo sapiens GN=HSPD1 PE=1 SV=2	3.66492	2	2	2	573	61	5.87	High	High	High	High	High	High	High	High	3329	ENSG00000144381.16	HSPD1	1.328	0.825	1.609	1.012	1.214	0.833	0.674	1.448	0.749	74.8	97	73	117.6	50.5	107	105.7	88.1	1	1	1	1	1	1	1	1	6.72
High	P60866	40S ribosomal protein S20 OS=Homo sapiens GN=RPS20 PE=1 SV=1	25.2101	3	3	3	119	13.4	9.94	High	High	High	High	High	High	High	High	6224	ENSG00000008988.9	RPS20	1.357	0.978	1.388	1.102	1.043	1.056	1.004	1.411	1.073	272.3	286.6	211.2	293.1	273.5	328.3	298	314.6	3	3	3	3	3	3	3	3	7.98
High	O60711	Leupaxin OS=Homo sapiens GN=LPXN PE=1 SV=1	8.54922	2	2	2	386	43.3	6.01	High	High	High	High	High	High	High	High	9404	ENSG00000110031.12	LPXN	1.404	1.008	1.393	1.181	1.079	1.095	1.103	0.994	0.781	48.7	63.2	45	62.7	53.7	52.9	44.8	49	2	2	2	2	2	2	2	2	9.2
High	P62249	40S ribosomal protein S16 OS=Homo sapiens GN=RPS16 PE=1 SV=2	19.1781	3	3	3	146	16.4	10.21	High	High	High	High	High	High	High	High	6217	ENSG00000105193.8	RPS16	1.078	0.755	1.428	1.104	1.102	1.001	0.989	1.315	0.922	220.7	252	233.9	334	218.3	339.5	307.6	308	3	3	3	3	3	3	3	3	7.6
High	P62277	40S ribosomal protein S13 OS=Homo sapiens GN=RPS13 PE=1 SV=2	14.5695	3	3	3	151	17.2	10.54	High	High	High	High	High	High	High	High	6207	ENSG00000110700.6	RPS13	1.227	0.788	1.557	1.136	0.996	1.141	1.001	1.412	1.034	223.1	169.4	138	215	223.2	221.4	194.9	222.3	3	3	3	3	3	3	3	3	7.65
High	J3QQ67	60S ribosomal protein L18 (Fragment) OS=Homo sapiens GN=RPL18 PE=1 SV=1	12.6316	2	2	2	190	21.8	11.72	High	High	High	High	High	High	High	High		ENSG00000063177.12		1.088	0.857	1.27	1.133	1.334	0.85	0.937	1.315	0.88	53.3	52.2	48	60.9	49.9	71.5	63.1	53.6	2	2	2	2	2	2	2	2	6.82
High	H7C2N1	Prothymosin alpha (Fragment) OS=Homo sapiens GN=PTMA PE=1 SV=1	9.45946	1	1	1	148	15.8	4.23	High	High	High	High	High	High	High	High		ENSG00000187514.16		1.559	0.696	2.241	0.987	2.646	0.373	0.265	1.082	0.18	69.2	47.8	30.7	68.7	18.4	32.8	33.2	12.4	1	1	1	1	1	1	1	1	5.43
High	A4D1M5	Similar to ribosomal protein S14 OS=Homo sapiens GN=LOC401404 PE=4 SV=1	3.42857	2	2	2	350	38.5	9.11	High	High	High	High	High	High	High	High	647034		RPS14P10	1.005	0.783	1.284	1.031	1.188	0.868	1.145	1.299	0.878	225.2	230.1	229	294	258	306.7	297.6	258.2	2	2	2	2	2	2	2	2	2.87
High	O14980	Exportin-1 OS=Homo sapiens GN=XPO1 PE=1 SV=1	2.89449	3	3	3	1071	123.3	6.06	High	High	High	High	High	High	High	High	7514	ENSG00000082898.16	XPO1	1.122	0.758	1.481	0.944	0.933	1.012	0.835	1.631	1.114	109.2	217.9	194.2	287.5	91.1	298.9	316.7	320.4	2	2	2	2	2	2	2	2	4.87
High	J3KQN4	60S ribosomal protein L36a OS=Homo sapiens GN=RPL36A PE=1 SV=1	12.6761	2	2	2	142	16.4	10.43	High	High	High	High	High	High	High	High	6173	ENSG00000241343.9	RPL36A	1.227	0.941	1.304	1.122	1.104	1.016	0.996	1.35	1.052	182.5	162.6	132.5	172.8	181.8	200.6	178.8	181.7	2	2	2	2	2	2	2	2	6.03
High	P28290	Sperm-specific antigen 2 OS=Homo sapiens GN=SSFA2 PE=1 SV=3	1.82685	2	2	2	1259	138.3	5.19	High	High	High	High	High	High	High	High	6744	ENSG00000138434.16	SSFA2	0.989	0.834	1.186	0.604	0.6	1.007	0.55	1.098	0.932	58.4	43	43.5	51.6	32.1	28.8	47.8	48.1	1	1	1	1	1	1	1	1	6.86
High	P40763	Signal transducer and activator of transcription 3 OS=Homo sapiens GN=STAT3 PE=1 SV=2	2.33766	2	2	2	770	88	6.3	High	High	High	High	High	High	High	High	6774	ENSG00000168610.14	STAT3	0.986	1.024	0.963	1.081	1.203	0.899	0.719	0.89	0.831	210.8	138.9	140.8	135.6	151.6	135.5	125.4	112.7	2	2	2	2	2	2	2	2	7.14
High	Q7Z417	Nuclear fragile X mental retardation-interacting protein 2 OS=Homo sapiens GN=NUFIP2 PE=1 SV=1	2.8777	2	2	2	695	76.1	8.7	High	High	High	High	High	High	High	High	57532	ENSG00000108256.8	NUFIP2	1.359	0.884	1.537	1.3	1.358	0.958	2.549	1.945	1.212	69.6	65.6	48.3	74.2	177.3	122.1	93.9	89.9	2	2	2	2	2	2	2	2	7.36
High	A8K486	Peptidyl-prolyl cis-trans isomerase OS=Homo sapiens PE=2 SV=1	12.7273	2	2	1	165	18	6.9	High	High	High	High	High	High	High	High	5478		PPIA	1.508	0.719	2.098	1.277	1.322	0.966	0.566	1.137	0.524	48.4	55.7	36.9	77.5	27.4	53.6	42	40.6	1	1	1	1	1	1	1	1	7.43
High	P62280	40S ribosomal protein S11 OS=Homo sapiens GN=RPS11 PE=1 SV=3	18.9873	4	4	4	158	18.4	10.3	High	High	High	High	High	High	High	High	6205	ENSG00000142534.6	RPS11	1.334	0.862	1.548	0.899	1.094	0.822	0.858	1.796	0.953	202	168.5	126.3	195.6	173.3	203.8	226.8	186.3	3	3	3	3	3	3	3	3	10.32
High	Q8WWM7	Ataxin-2-like protein OS=Homo sapiens GN=ATXN2L PE=1 SV=2	3.34884	2	2	2	1075	113.3	8.59	High	High	High	High	High	High	High	High	11273	ENSG00000168488.18	ATXN2L	1.325	0.84	1.577	1.575	1.094	1.44	2.231	1.881	1.717	63.7	42.2	31.8	50.2	142.2	94.3	59.9	86.2	2	2	2	2	2	2	2	2	6.67
High	B7Z4C8	60S ribosomal protein L31 OS=Homo sapiens GN=RPL31 PE=1 SV=1	11.5385	2	2	2	130	15.1	10.37	High	High	High	High	High	High	High	High	6160	ENSG00000071082.10	RPL31	1.384	0.835	1.658	1.11	1.099	1.009	0.854	1.586	0.966	261.7	202.1	146	242.1	223.6	257	231.7	233.8	2	2	2	2	2	2	2	2	5.88
High	P26373	60S ribosomal protein L13 OS=Homo sapiens GN=RPL13 PE=1 SV=4	11.3744	3	3	3	211	24.2	11.65	High	High	High	High	High	High	High	High	6137	ENSG00000167526.13	RPL13	1.422	0.835	1.702	0.939	1.059	0.887	0.799	1.706	0.888	206.4	170.3	119.8	203.9	164.9	191.9	204.3	181.2	3	3	3	3	3	3	3	3	9.16
High	P27348	14-3-3 protein theta OS=Homo sapiens GN=YWHAQ PE=1 SV=1	5.71429	1	1	1	245	27.7	4.78	High	High	High	High	High	High	High	High	10971	ENSG00000134308.13	YWHAQ	1.578	1.267	1.245	1.21	0.825	1.466	0.42	0.774	0.911	17.8	20.1	12.7	15.9	7.5	11.9	9.9	14.4	1	1	1	1	1	1	1	1	5.41
High	P23284	Peptidyl-prolyl cis-trans isomerase B OS=Homo sapiens GN=PPIB PE=1 SV=2	9.25926	2	2	1	216	23.7	9.41	High	High	High	High	High	High	High	High	5479	ENSG00000166794.4	PPIB	1.637	0.778	2.105	1.19	1.476	0.806	0.525	1.247	0.478	273.8	283.8	173.4	365	143.9	257.3	216.3	174.4	2	2	2	2	2	2	2	2	5.43
High	Q8NF37	Lysophosphatidylcholine acyltransferase 1 OS=Homo sapiens GN=LPCAT1 PE=1 SV=2	2.43446	1	1	1	534	59.1	6.02	Not Found	High	High	High	Not Found	High	High	High	79888	ENSG00000153395.9	LPCAT1																										4.06
High	Q16186	Proteasomal ubiquitin receptor ADRM1 OS=Homo sapiens GN=ADRM1 PE=1 SV=2	3.9312	1	1	1	407	42.1	5.07	High	High	High	High	High	High	High	High	11047	ENSG00000130706.12	ADRM1																										4.27
High	Q13643	Four and a half LIM domains protein 3 OS=Homo sapiens GN=FHL3 PE=1 SV=4	7.14286	2	2	2	280	31.2	6.2	High	High	High	High	High	High	High	High	2275	ENSG00000183386.9	FHL3	1.163	0.998	1.165	1.033	1.247	0.829	1.382	1.693	1.204	71.8	85.4	73.4	85.5	99.2	128.4	124.3	103	2	2	2	2	2	2	2	2	6.75
High	A8K517	Ribosomal protein S23, isoform CRA_a OS=Homo sapiens GN=RPS23 PE=2 SV=1	10.4895	3	3	3	143	15.8	10.49	High	High	High	High	High	High	High	High	6228	ENSG00000186468.12	RPS23	1.146	0.797	1.437	1.085	1.157	0.938	1.195	1.381	0.901	269.7	250.4	218.5	314	322.2	327.4	301.7	283	3	3	3	3	3	3	3	3	5.48
High	Q59FI9	Ribosomal protein L12 variant (Fragment) OS=Homo sapiens PE=2 SV=1	15.2284	3	3	3	197	21.5	10.1	High	High	High	High	High	High	High	High	100130447		RPL12P16	1.154	0.81	1.424	0.949	1.137	0.834	0.983	1.448	0.849	309.4	293.3	254.3	362	304	349.3	368.2	307.2	3	3	3	3	3	3	3	3	8.12
High	Q4G0J3	La-related protein 7 OS=Homo sapiens GN=LARP7 PE=1 SV=1	2.92096	2	2	2	582	66.9	9.55	High	High	High	High	High	High	High	High	51574	ENSG00000174720.15	LARP7	1.057	1.151	0.918	0.657	0.88	0.746	0.862	1.335	1.084	58.3	56.6	53.6	49.2	50.3	46.9	71.5	53.3	2	2	2	2	2	2	2	2	5.67
High	D3DV26	S100 calcium binding protein A10 (Annexin II ligand, calpactin I, light polypeptide (P11)), isoform CRA_b (Fragment) OS=Homo sapiens GN=S100A10 PE=4 SV=1	8.29268	1	1	1	205	22.3	10.33	High	High	High	High	High	High	High	High	6281		S100A10	1.745	0.938	1.861	0.986	0.851	1.159	0.584	1.695	1.055	16.8	19.2	11	20.5	9.8	18.4	18.6	21.6	1	1	1	1	1	1	1	1	3.72
High	P23258	Tubulin gamma-1 chain OS=Homo sapiens GN=TUBG1 PE=1 SV=2	4.43459	2	2	2	451	51.1	6.14	High	High	High	High	High	High	High	High	7283	ENSG00000131462.7	TUBG1	0.595	0.624	0.953	1.265	1.263	1.002	1.758	0.874	0.919	107.3	31.1	52.3	49.8	188.6	57.9	45.7	45.8	2	2	2	2	2	2	2	2	6.32
High	A8K651	cDNA FLJ75700, highly similar to Homo sapiens complement component 1, q subcomponent binding protein (C1QBP), nuclear gene encoding mitochondrial protein, mRNA OS=Homo sapiens PE=2 SV=1	4.96454	1	1	1	282	31.4	4.84	High	High	High	High	High	High	High	High	708		C1QBP																										4.12
High	E9PK25	Cofilin-1 OS=Homo sapiens GN=CFL1 PE=1 SV=1	10.2941	2	2	2	204	22.7	8.34	High	High	High	High	High	High	High	High		ENSG00000172757.12		1.574	0.782	2.013	0.965	1.073	0.9	0.691	1.415	0.632	109.5	115.5	73.4	147.7	75.7	100.2	103.9	93.4	2	2	2	2	2	2	2	2	5.7
High	Q00325	Phosphate carrier protein, mitochondrial OS=Homo sapiens GN=SLC25A3 PE=1 SV=2	8.28729	4	4	4	362	40.1	9.38	Medium	Medium	Medium	Medium	Medium	Medium	Medium	Medium	5250	ENSG00000075415.12	SLC25A3	1.039	0.737	1.409	0.733	0.77	0.952	0.8	1.667	1.126	125.6	233.7	225	316.9	100.5	275	375.1	357	4	4	4	4	4	4	4	4	9.63
High	P62917	60S ribosomal protein L8 OS=Homo sapiens GN=RPL8 PE=1 SV=2	10.1167	3	3	3	257	28	11.03	High	High	High	High	High	High	High	High	6132	ENSG00000161016.17	RPL8	1.179	0.824	1.431	1.041	1.108	0.939	0.888	1.42	0.931	284.3	242.6	205.8	294.6	252.4	304	292.1	274.3	3	3	3	3	3	3	3	3	8.29
High	A0A024R2Q4	Ribosomal protein L15 OS=Homo sapiens GN=RPL15 PE=3 SV=1	10.2941	2	2	2	204	24.1	11.62	High	High	High	High	High	High	High	High	6138	ENSG00000174748.18	RPL15	1.211	0.717	1.69	1.053	1.153	0.914	1.042	1.449	0.783	113.4	107.2	88.5	149.6	118.1	135.1	128.3	117.2	2	2	2	2	2	2	2	2	5.62
High	O95714	E3 ubiquitin-protein ligase HERC2 OS=Homo sapiens GN=HERC2 PE=1 SV=2	0.45511	2	2	2	4834	526.9	6.28	High	High	High	High	High	High	High	High	8924	ENSG00000128731.15	HERC2	1.587	1.236	1.284	1.287	1.274	1.011	1.623	1.338	1.053	45.4	65.2	41.1	52.8	73.6	70.7	55	55.5	2	2	2	2	2	2	2	2	5.85
High	A0A024RDR0	High-mobility group box 1, isoform CRA_a OS=Homo sapiens GN=HMGB1 PE=4 SV=1	13.4884	2	2	2	215	24.9	5.74	High	High	High	High	High	High	High	High	3146	ENSG00000189403.14	HMGB1	1.339	0.798	1.678	1.178	1.126	1.047	0.491	1.223	0.763	342.5	279.9	209.1	350.8	168.1	301.4	255.8	267.7	2	2	2	2	2	2	2	2	5.27
High	A8K2T7	Receptor protein-tyrosine kinase OS=Homo sapiens PE=2 SV=1	1.57025	2	2	2	1210	134.1	6.7	High	High	High	High	High	High	High	High	1956		EGFR	1.335	0.878	1.52	1.476	1.307	1.129	1.232	1.148	0.853	35.3	219.6	164.5	250.1	43.5	278.9	189	213.3	2	2	2	2	2	2	2	2	7.12
High	P30101	Protein disulfide-isomerase A3 OS=Homo sapiens GN=PDIA3 PE=1 SV=4	2.77228	1	1	1	505	56.7	6.35	High	High	High	High	High	High	High	High	2923	ENSG00000167004.12	PDIA3	1.611	1.056	1.526	0.871	0.753	1.157	0.707	1.284	0.974	47.1	44.6	27.7	42.2	33.3	31	35.5	41.1	1	1	1	1	1	1	1	1	4.56
High	J3KQE5	GTP-binding nuclear protein Ran (Fragment) OS=Homo sapiens GN=RAN PE=1 SV=1	4.70085	1	1	1	234	26.8	9.58	High	High	High	High	High	High	High	High		ENSG00000132341.11		1.339	0.746	1.796	0.769	1.469	0.524	0.397	1.451	0.423	24.6	26.4	19.7	35.4	9.8	22	28.6	15	1	1	1	1	1	1	1	1	3.28
High	A0A0X9UWJ6	MS-B1 light chain variable region (Fragment) OS=Homo sapiens PE=2 SV=1	14.9533	1	2	1	107	11.5	7.96	High	High	High	High	High	High	High	High				1.062	0.815	1.303	1.157	1	1.157	0.993	0.987	0.876	109.5	94.8	89.3	116.3	108.8	101.9	88.1	101.9	1	1	1	1	1	1	1	1	6.74
High	Q8WVX7	Ribosomal protein S19 (Fragment) OS=Homo sapiens PE=2 SV=1	12.1019	2	2	2	157	17.3	10.52	High	High	High	High	High	High	High	High	6223		RPS19	1.252	0.884	1.417	1.146	0.98	1.169	0.641	1.178	0.972	51.7	41.9	33.5	47.4	33.2	45.2	39.4	46.1	1	1	1	1	1	1	1	1	7.08
High	Q5EBM2	Uncharacterized protein OS=Homo sapiens PE=1 SV=1	2.89017	2	7	1	519	56.8	6.86	High	High	High	High	High	High	High	High	3502		IGHG3	0.882	0.821	1.075	1.031	1.168	0.883	1.391	0.967	0.794	718.8	783.7	888.2	954.7	1000	884.9	858.5	757.7	2	2	2	2	2	2	2	2	17.52
High	P07737	Profilin-1 OS=Homo sapiens GN=PFN1 PE=1 SV=2	10	1	1	1	140	15	8.27	High	High	High	High	High	High	High	High	5216	ENSG00000108518.7	PFN1	1.157	0.775	1.493	0.951	1.232	0.772	0.417	1.382	0.714	49.5	33.7	29.1	43.5	20.6	38.3	40.2	31.1	1	1	1	1	1	1	1	1	3.5
High	A0A024RBB7	Nucleosome assembly protein 1-like 1, isoform CRA_a OS=Homo sapiens GN=NAP1L1 PE=3 SV=1	2.55754	1	1	1	391	45.3	4.46	High	High	High	High	High	High	High	High	4673	ENSG00000187109.13	NAP1L1	1.419	0.977	1.453	0.81	0.996	0.814	0.791	1.217	0.682	40	47.9	33.8	49	31.6	33.3	41.1	33.4	1	1	1	1	1	1	1	1	3.41
High	Q9H147	Deoxynucleotidyltransferase terminal-interacting protein 1 OS=Homo sapiens GN=DNTTIP1 PE=1 SV=2	5.47112	1	1	1	329	37	8.97	High	High	High	High	High	High	Not Found	High	116092	ENSG00000101457.12	DNTTIP1																										5.81
High	P20700	Lamin-B1 OS=Homo sapiens GN=LMNB1 PE=1 SV=2	2.90102	2	2	2	586	66.4	5.16	Medium	Medium	Medium	High	High	Medium	High	High	4001	ENSG00000113368.11	LMNB1	1.677	0.865	1.938	0.743	0.904	0.822	1.219	1.988	0.843	14.5	25.3	15.1	29.2	17.7	22.3	30	24.7	1	1	1	1	1	1	1	1	5.25
High	P06703	Protein S100-A6 OS=Homo sapiens GN=S100A6 PE=1 SV=1	25.5556	3	3	3	90	10.2	5.48	High	High	High	High	High	High	High	High	6277	ENSG00000197956.9	S100A6	1.306	0.675	1.935	0.954	1.308	0.73	0.857	1.762	0.664	96.5	200.4	153.4	296.9	82.7	257.9	270.3	197.2	3	3	3	3	3	3	3	3	8.65
High	Q9NQC3	Reticulon-4 OS=Homo sapiens GN=RTN4 PE=1 SV=2	1.1745	1	1	1	1192	129.9	4.5	High	High	High	High	High	High	High	High	57142	ENSG00000115310.17	RTN4	1.071	0.766	1.398	0.805	0.784	1.028	0.408	1.291	0.949	20.7	60.5	56.5	79	8.4	58.7	72.9	75	1	1	1	1	1	1	1	1	3.85
High	P54136	Arginine--tRNA ligase, cytoplasmic OS=Homo sapiens GN=RARS PE=1 SV=2	2.72727	2	2	2	660	75.3	6.68	High	High	High	High	High	High	High	High	5917	ENSG00000113643.8	RARS	1.106	0.872	1.269	1.066	1.118	0.953	0.815	1.16	0.871	37	45.8	41.4	52.5	30.2	51.2	48	45.8	2	2	2	2	2	2	2	2	6.07
High	B4DRM3	cDNA FLJ54492, highly similar to Eukaryotic translation initiation factor 4B OS=Homo sapiens PE=2 SV=1	2.75974	1	1	1	616	69.7	5.67	High	High	High	High	High	High	High	High	1975		EIF4B																										3.84
High	Q5U077	L-lactate dehydrogenase OS=Homo sapiens GN=LDHB PE=2 SV=1	3.59281	1	1	1	334	36.6	6.05	High	High	High	High	High	High	High	High	3945	ENSG00000111716.12	LDHB	1.262	0.733	1.721	0.986	1.111	0.887	1.278	1.18	0.608	20.3	23.6	18.7	32.2	26	21.7	22.1	19.6	1	1	1	1	1	1	1	1	3.14
High	Q76LA1	CSTB protein OS=Homo sapiens GN=CSTB PE=2 SV=1	12.2449	1	1	1	98	11.1	7.56	High	High	High	High	High	High	High	High	1476	ENSG00000160213.6	CSTB	0.806	0.785	1.028	0.848	0.967	0.877	1.389	1.042	0.889	32.9	39	48.4	49.7	45.6	42.7	50.4	44.2	1	1	1	1	1	1	1	1	3.57
High	P18077	60S ribosomal protein L35a OS=Homo sapiens GN=RPL35A PE=1 SV=2	10.9091	1	1	1	110	12.5	11.06	High	High	High	High	High	High	High	High	6165	ENSG00000182899.14	RPL35A	1.285	0.958	1.341	0.919	0.911	1.01	0.575	1.49	1.122	89.2	67.6	52.6	70.6	51.3	72.1	78.4	79.2	1	1	1	1	1	1	1	1	3.71
High	A8K5Q1	cDNA FLJ77548, highly similar to Homo sapiens bin3, bicoid-interacting 3, homolog (Drosophila) (BCDIN3), mRNA OS=Homo sapiens PE=2 SV=1	1.59652	1	1	1	689	74.3	9.57	High	High	High	High	High	High	High	High	56257		MEPCE	0.98	0.872	1.123	0.836	1.171	0.714	1.288	1.52	0.967	112.9	98.7	100.7	113.1	145.5	128.1	153.1	109.4	1	1	1	1	1	1	1	1	0
High	A0A0S2Z4Z6	Serine/arginine repetitive matrix 1 isoform 2 (Fragment) OS=Homo sapiens GN=SRRM1 PE=2 SV=1	1.85185	1	1	1	918	103.9	11.84	High	High	High	High	High	High	High	High	10250		SRRM1	1.715	1.285	1.335	1.592	1.047	1.521	0.722	1.033	1.177	19.6	18.9	11	14.7	14.2	18.1	11.4	17.3	1	1	1	1	1	1	1	1	4.05
High	P62269	40S ribosomal protein S18 OS=Homo sapiens GN=RPS18 PE=1 SV=3	16.4474	3	3	3	152	17.7	10.99	Medium	Medium	Medium	Medium	Medium	Medium	Medium	Medium	6222	ENSG00000223367.6; ENSG00000096150.9; ENSG00000235650.6; ENSG00000226225.6; ENSG00000231500.6	RPS18	1.075	0.859	1.252	0.983	1.013	0.97	0.602	1.143	0.885	169.8	175	162.8	203.8	102.3	182.7	186	180.4	2	2	2	2	2	2	2	2	7.39
High	Q15084	Protein disulfide-isomerase A6 OS=Homo sapiens GN=PDIA6 PE=1 SV=1	3.86364	1	1	1	440	48.1	5.08	High	High	High	High	High	High	High	High	10130	ENSG00000143870.12	PDIA6	1.039	0.99	1.049	1.221	1.337	0.913	0.996	0.995	0.867	33.6	29.6	28.5	29.9	33.5	34.6	28.4	25.9	1	1	1	1	1	1	1	1	3.67
High	Q9H2G2	STE20-like serine/threonine-protein kinase OS=Homo sapiens GN=SLK PE=1 SV=1	0.566802	1	20	1	1235	142.6	5.15	High	High	High	High	High	High	High	High	9748	ENSG00000065613.13	SLK	1.16	1.143	1.015	0.827	0.665	1.244	0.464	0.999	1.223	2788.9	2158.6	1860.5	1888.8	1293.1	1536.4	1858.1	2310.7	1	1	1	1	1	1	1	1	48.66
High	D3DR22	Hydroxysteroid (17-beta) dehydrogenase 12, isoform CRA_a OS=Homo sapiens GN=HSD17B12 PE=3 SV=1	3.97727	1	1	1	352	38.8	9.48	High	High	High	High	High	High	High	High	51144		HSD17B12	0.828	0.783	1.057	0.765	0.8	0.956	0.648	1.377	1.245	36.7	55.2	66.7	70.5	23.8	70.2	91.8	87.7	1	1	1	1	1	1	1	1	3.56
High	P61254	60S ribosomal protein L26 OS=Homo sapiens GN=RPL26 PE=1 SV=1	17.2414	3	3	3	145	17.2	10.55	Medium	Medium	Medium	Medium	Medium	Medium	Medium	Medium	6154	ENSG00000161970.12	RPL26	1.166	0.943	1.237	1.149	1.097	1.047	1.065	1.029	0.871	71.2	69.6	59.7	73.8	75.8	70.6	61.4	64.3	2	2	2	2	2	2	2	2	7.87
High	B2R7W4	cDNA, FLJ93632, highly similar to Homo sapiens heterogeneous nuclear ribonucleoprotein R (HNRPR), mRNA OS=Homo sapiens PE=2 SV=1	1.73776	1	1	1	633	70.9	7.74	High	High	High	High	High	High	High	High	10236		HNRNPR																										2.89
High	P35659	Protein DEK OS=Homo sapiens GN=DEK PE=1 SV=1	5.33333	2	2	2	375	42.6	8.56	High	High	High	High	High	High	High	High	7913	ENSG00000124795.14	DEK	1.317	0.818	1.61	0.999	1.117	0.894	0.617	1.275	0.708	54.7	43.9	33.3	53.7	33.8	42.4	42.5	38	1	1	1	1	1	1	1	1	5.84
High	P02751	Fibronectin OS=Homo sapiens GN=FN1 PE=1 SV=4	0.71249	2	2	2	2386	262.5	5.71	High	High	High	High	High	High	High	High	2335	ENSG00000115414.18	FN1	0.933	1.099	0.85	0.894	0.988	0.904	0.803	0.845	0.9	100.2	77	82.5	70.1	80.5	62.3	69.7	63	2	2	2	2	2	2	2	2	5.37
High	A0A024R8P8	Ribosomal protein L38, isoform CRA_a OS=Homo sapiens GN=RPL38 PE=3 SV=1	17.1429	1	1	1	70	8.2	10.1	High	High	High	High	High	High	High	High	6169	ENSG00000172809.12	RPL38	0.813	0.732	1.111	1.017	1.255	0.81	0.946	1.642	1.198	21.8	19.5	24	26.6	20.6	40	39.4	31.9	1	1	1	1	1	1	1	1	3.36
High	A0A0S2Z491	Nucleophosmin isoform 2 (Fragment) OS=Homo sapiens GN=NPM1 PE=2 SV=1	7.14286	3	3	3	294	32.6	4.78	Medium	Medium	Medium	Medium	Medium	Medium	Medium	Medium	4869	ENSG00000181163.13	NPM1	1.495	0.906	1.65	1.148	1.208	0.95	0.357	1.227	0.706	593.7	426	284.9	470.1	212	401.1	349.5	332	3	3	3	3	3	3	3	3	4.98
High	A0A0A6YYL6	Protein RPL17-C18orf32 OS=Homo sapiens GN=RPL17-C18orf32 PE=3 SV=1	3.94737	1	2	1	228	26.4	10.1	High	High	High	High	High	High	High	High	100526842; 6139	ENSG00000215472.10	RPL17-C18ORF32; RPL17	1.053	0.7	1.504	1.069	1.117	0.957	1.177	1.364	0.869	49.8	45.4	43.1	64.9	58.7	62.9	58.8	56.3	1	1	1	1	1	1	1	1	5.36
High	Q00839	Heterogeneous nuclear ribonucleoprotein U OS=Homo sapiens GN=HNRNPU PE=1 SV=6	2.30303	2	2	2	825	90.5	6	High	High	High	High	High	High	High	High	3192	ENSG00000153187.18	HNRNPU	1.079	0.712	1.516	1.042	1.323	0.787	1.069	1.602	0.832	170.5	133.6	123.9	187.7	182.3	206.8	198.5	156.2	2	2	2	2	2	2	2	2	3.25
High	Q9NV79	Protein-L-isoaspartate O-methyltransferase domain-containing protein 2 OS=Homo sapiens GN=PCMTD2 PE=2 SV=2	5.26316	2	2	2	361	41	6.11	High	High	High	High	High	High	High	High	55251	ENSG00000280663.4; ENSG00000203880.11	PCMTD2	1.226	0.657	1.867	0.948	0.916	1.035	1.099	1.43	0.793	87.8	76.2	62.1	116	96.5	84.3	88.9	92	1	1	1	1	1	1	1	1	5.73
High	Q53GG0	Epithelial protein lost in neoplasm beta variant (Fragment) OS=Homo sapiens PE=2 SV=1	1.05402	1	1	1	759	85.2	6.84	High	High	High	High	High	High	High	High	51474		LIMA1	1.208	0.4	3.021	2.359	0.32	7.363	2.198	1.737	4.233	6.6	8.6	7.1	21.5	14.4	29.2	12.4	91	1	1	1	1	1	1	1	1	3.69
High	B5BU61	Histone deacetylase OS=Homo sapiens GN=HDAC1 PE=2 SV=1	2.90456	2	2	2	482	55	5.48	High	High	High	High	High	High	High	High	3065		HDAC1	1.6	1.178	1.358	1.314	0.694	1.893	1.075	1.449	2.019	17.1	17.9	11.2	15.2	18.4	21.3	16.2	30.7	1	1	1	1	1	1	1	1	5.94
High	Q59GE4	Ribosomal protein S10 variant (Fragment) OS=Homo sapiens PE=4 SV=1	13.7931	2	2	2	174	19.8	9.91	High	High	High	High	High	High	High	High	6204		RPS10	1.127	0.69	1.633	0.898	1.092	0.822	1.048	1.654	0.833	21.1	26.5	23.5	38.4	22.1	34.9	38.9	32	1	1	1	1	1	1	1	1	5
High	A0A140VJW5	Testicular tissue protein Li 192 OS=Homo sapiens PE=2 SV=1	1.99601	1	1	1	501	57.1	6.55	High	High	High	High	High	High	High	High	1615	ENSG00000115866.10	DARS	1.027	0.757	1.357	1.11	1.093	1.016	0.65	1.082	0.811	58.9	52.9	51.5	69.9	38.3	61.9	55.8	56.7	1	1	1	1	1	1	1	1	3.45
High	P07814	Bifunctional glutamate/proline--tRNA ligase OS=Homo sapiens GN=EPRS PE=1 SV=5	0.595238	1	1	1	1512	170.5	7.33	High	High	High	High	High	High	High	High	2058	ENSG00000136628.17	EPRS	0.842	0.59	1.427	0.851	1.299	0.655	0.656	1.389	0.637	19.9	31	36.8	52.5	13	43.5	51.1	33.5	1	1	1	1	1	1	1	1	3.07
High	A0A024R1V4	60S ribosomal protein L27 OS=Homo sapiens GN=RPL27 PE=3 SV=1	12.5	2	2	2	136	15.8	10.56	High	High	High	High	High	High	High	High	6155	ENSG00000131469.12	RPL27	1.127	0.718	1.57	1.083	1.242	0.872	0.854	1.37	0.761	65.1	60.3	53.5	84	55.6	79.4	73.3	63.9	2	2	2	2	2	2	2	2	4.96
High	E9PR30	40S ribosomal protein S30 OS=Homo sapiens GN=FAU PE=1 SV=1	10.2041	1	1	1	98	10.9	11.56	High	High	High	High	High	High	High	High		ENSG00000149806.10		1.092	0.832	1.313	1.324	1.116	1.186	0.565	0.999	0.903	62.9	48.1	44	57.8	35.5	58.3	44	52.2	1	1	1	1	1	1	1	1	3
High	P62888	60S ribosomal protein L30 OS=Homo sapiens GN=RPL30 PE=1 SV=2	7.82609	1	1	1	115	12.8	9.63	High	High	High	High	High	High	High	High	6156	ENSG00000156482.10	RPL30	1.188	0.789	1.506	0.925	1.156	0.8	1.127	1.433	0.762	45.7	44	37	55.7	51.6	49.1	53.1	42.5	1	1	1	1	1	1	1	1	3.09
High	P61513	60S ribosomal protein L37a OS=Homo sapiens GN=RPL37A PE=1 SV=2	27.1739	2	2	2	92	10.3	10.43	Medium	Medium	Medium	Medium	Medium	Medium	Medium	Medium	6168	ENSG00000197756.9	RPL37A	1.144	0.877	1.305	1.163	1.281	0.908	0.766	1.227	0.854	91.6	73.7	64.4	84.1	70.2	91.9	79	71.7	1	1	1	1	1	1	1	1	6.72
High	P18085	ADP-ribosylation factor 4 OS=Homo sapiens GN=ARF4 PE=1 SV=3	5.55556	1	1	1	180	20.5	7.14	High	High	High	High	High	High	High	High	378	ENSG00000168374.10	ARF4	1.305	0.841	1.552	0.976	0.874	1.117	0.613	1.598	1.15	24.3	32.5	24.9	38.6	14.9	38.8	39.8	44.4	1	1	1	1	1	1	1	1	3.3
High	B2R4C0	60S ribosomal protein L18a OS=Homo sapiens PE=2 SV=1	10.2273	2	2	2	176	20.7	10.71	High	High	High	High	High	High	High	High	6142		RPL18A	1.31	0.982	1.334	1.169	1.171	0.998	0.77	1.186	0.888	275.7	236.5	180.6	240.8	212.3	250.4	214.2	213.9	2	2	2	2	2	2	2	2	5.13
High	Q9BUS0	ZYX protein (Fragment) OS=Homo sapiens GN=ZYX PE=2 SV=2	4.64716	2	2	2	581	62.4	7.42	High	High	High	High	High	High	High	High	7791		ZYX	0.694	0.758	0.915	0.746	1.184	0.63	0.87	1.076	0.741	107.2	80.1	115.5	105.6	93.3	92.7	124.3	78.3	2	2	2	2	2	2	2	2	6.78
High	Q6NXT1	Ankyrin repeat domain-containing protein 54 OS=Homo sapiens GN=ANKRD54 PE=1 SV=2	3.33333	1	1	1	300	32.5	6.28	High	High	High	High	High	High	High	High	129138	ENSG00000100124.14	ANKRD54	1.203	0.818	1.471	0.787	0.76	1.035	0.598	1.36	0.957	101.9	72.4	60.2	88.5	60.9	64.4	81.9	84.7	1	1	1	1	1	1	1	1	2.42
High	P81605	Dermcidin OS=Homo sapiens GN=DCD PE=1 SV=2	17.2727	2	2	2	110	11.3	6.54	High	High	High	High	High	High	High	High	117159	ENSG00000161634.11	DCD	1.446	1.072	1.349	1.195	1.176	1.016	0.583	1.276	0.961	257.5	184.9	127.9	172.5	150.1	195	163.2	165.9	1	1	1	1	1	1	1	1	5.62
High	A0A075B716	40S ribosomal protein S17 OS=Homo sapiens GN=RPS17 PE=1 SV=1	6.28272	1	1	1	191	21.6	8.92	High	High	High	High	High	High	High	High		ENSG00000182774.10		1.227	0.862	1.425	1.093	1.358	0.804	0.489	1.356	0.766	82.2	56.1	45.7	65.1	40.2	67.7	62	49.9	1	1	1	1	1	1	1	1	3.85
High	G8JLB6	Heterogeneous nuclear ribonucleoprotein H OS=Homo sapiens GN=HNRNPH1 PE=1 SV=1	4.87288	2	2	2	472	51.2	6.8	Medium	Medium	Medium	Medium	Medium	Medium	Medium	Medium	3187	ENSG00000169045.17; ENSG00000284254.1	HNRNPH1	1.18	0.912	1.294	1.069	1.041	1.028	1.19	1.47	1.167	103.3	85.8	72.7	94.1	122.9	114.3	106.8	109.8	2	2	2	2	2	2	2	2	6.71
High	A8K3A8	cDNA FLJ75085, highly similar to Homo sapiens glutaminyl-tRNA synthetase (QARS), mRNA OS=Homo sapiens PE=2 SV=1	1.80645	1	1	1	775	87.8	7.15	High	High	High	High	High	High	High	High	5859		QARS	0.98	0.868	1.129	0.934	0.911	1.025	0.677	1.079	0.98	36.4	48.9	49.9	56.3	24.7	50.3	53.8	55.2	1	1	1	1	1	1	1	1	3.63
High	Q6ZMW9	cDNA FLJ16621 fis, clone TESTI4015012 OS=Homo sapiens PE=2 SV=1	1.77706	1	7	1	619	69.2	8.57	High	High	High	High	High	High	High	High	389690		FLJ43860; MROH5	3.208	2.155	1.488	0.859	1.114	0.771	0.505	1.98	1.026	973.6	896.1	279.4	415.8	491.9	475.1	553.2	426.4	1	1	1	1	1	1	1	1	15.61
High	P26641	Elongation factor 1-gamma OS=Homo sapiens GN=EEF1G PE=1 SV=3	3.43249	2	2	2	437	50.1	6.67	Medium	Medium	Medium	Medium	Medium	Medium	Medium	Medium	1937	ENSG00000254772.9	EEF1G	1.501	0.96	1.564	1.025	1.119	0.916	0.556	1.126	0.66	227.2	206.4	137.5	215	126.4	158.7	154.8	141.8	2	2	2	2	2	2	2	2	6.12
High	V9HWG3	Epididymis secretory protein Li 45 OS=Homo sapiens GN=HEL-S-45 PE=2 SV=1	1.89229	1	1	1	687	77.3	5.22	High	High	High	High	High	High	High	High	7052	ENSG00000198959.11	TGM2	1.389	0.976	1.423	0.895	0.854	1.049	0.741	1.33	0.98	73.1	65.5	47.2	67.1	54.2	56.1	62.7	65.8	1	1	1	1	1	1	1	1	3.13
High	Q13344	Fus-like protein (Fragment) OS=Homo sapiens PE=2 SV=1	2.46212	2	2	2	528	53.3	9.42	Medium	Medium	Medium	Medium	Medium	Medium	Medium	Medium	2521		FUS	1.068	0.857	1.246	1.146	0.777	1.474	1.906	1.78	2.106	67.1	72.8	68.2	84.9	128	139	121.3	178.9	2	2	2	2	2	2	2	2	4.36
High	A0A087X0X3	Heterogeneous nuclear ribonucleoprotein M OS=Homo sapiens GN=HNRNPM PE=1 SV=1	2.05479	1	1	1	730	77.5	8.78	High	High	High	High	High	High	High	High		ENSG00000099783.11		1.29	0.805	1.602	1.108	1.073	1.033	0.957	1.745	1.125	53.2	42.7	33.1	53	51	64	57.8	59.7	1	1	1	1	1	1	1	1	0
High	E1NZA1	Peroxisome proliferator activated receptor interacting complex protein OS=Homo sapiens GN=PRIC295 PE=2 SV=1	0.561587	2	2	2	2671	292.6	7.43	Medium	Medium	Medium	Medium	Medium	Medium	Medium	Medium	10985		GCN1L1; GCN1	1.21	1.8	0.672	0.718	0.699	1.028	0.974	1.557	2.38	8.7	12.3	10.2	6.8	8.4	11.4	15.8	16.3	1	1	1	1	1	1	1	1	4.73
High	Q59G24	Activated RNA polymerase II transcription cofactor 4 variant (Fragment) OS=Homo sapiens PE=2 SV=1	8.20896	1	1	1	134	15.1	9.38	High	High	High	High	High	High	High	High	10923		SUB1	0.964	0.917	1.051	0.813	0.695	1.169	0.484	1.136	1.263	57.4	32.3	33.5	35.2	27.8	30.9	38.1	44.5	1	1	1	1	1	1	1	1	3.05
High	Q9NQH7	Probable Xaa-Pro aminopeptidase 3 OS=Homo sapiens GN=XPNPEP3 PE=1 SV=1	3.15582	2	2	1	507	57	6.83	Medium	Medium	Medium	Medium	Medium	Medium	Medium	Medium	63929	ENSG00000196236.12	XPNPEP3	1.272	0.954	1.333	0.9	1.015	0.887	1.026	1.236	0.822	87.3	95.9	75.4	100.6	89.6	83.9	93.2	82.6	1	1	1	1	1	1	1	1	5.55
High	Q6IAX2	RPL21 protein OS=Homo sapiens GN=RPL21 PE=2 SV=1	13.75	2	2	2	160	18.6	10.49	Medium	Medium	Medium	Medium	Medium	Medium	Medium	Medium	6144	ENSG00000122026.10	RPL21	1.105	0.845	1.307	0.894	0.947	0.944	0.891	1.252	0.905	49.3	43.4	39.3	51.3	44	44	49.2	46.4	2	2	2	2	2	2	2	2	5.3
High	E9PRY8	Elongation factor 1-delta OS=Homo sapiens GN=EEF1D PE=1 SV=1	1.0043	1	1	1	697	76.5	7.05	High	High	High	High	High	High	High	High		ENSG00000104529.17		1.539	0.814	1.891	1.129	1.503	0.751	0.537	1.329	0.528	129.9	105.5	68.6	129.6	69.8	102.9	91.1	68.5	1	1	1	1	1	1	1	1	3.62
High	P62805	Histone H4 OS=Homo sapiens GN=HIST1H4A PE=1 SV=2	7.76699	1	1	1	103	11.4	11.36	High	High	High	High	High	High	High	High	8359; 8361; 8360; 8363; 8370; 554313; 8365; 8364; 121504; 8367; 8294; 8366; 8362; 8368	ENSG00000197061.4; ENSG00000275126.1; ENSG00000273542.1; ENSG00000197238.4; ENSG00000197837.3; ENSG00000276966.2; ENSG00000158406.4; ENSG00000270882.2; ENSG00000274618.1; ENSG00000278637.1; ENSG00000277157.1; ENSG00000278705.1; ENSG00000270276.2; ENSG00000276180.1	HIST1H4A; HIST1H4F; HIST1H4D; HIST1H4J; HIST2H4A; HIST2H4B; HIST1H4H; HIST1H4C; HIST4H4; HIST1H4E; HIST1H4I; HIST1H4B; HIST1H4K; HIST1H4L	0.895	0.607	1.474	1.417	3.133	0.452	0.799	3.169	0.972	17.8	10.8	12.1	17.8	14.2	54.2	38.3	17.3	1	1	1	1	1	1	1	1	3.09
High	P13640	Metallothionein-1G OS=Homo sapiens GN=MT1G PE=1 SV=2	12.9032	1	1	1	62	6.1	7.96	High	High	High	High	High	High	High	High	4495	ENSG00000125144.13	MT1G	1.236	0.878	1.407	1.008	1.484	0.679	0.512	0.536	0.259	66.5	54.4	44	61.9	34	23.8	23.6	16	1	1	1	1	1	1	1	1	3.13
High	J3KQC6	Transmembrane protease serine 13 OS=Homo sapiens GN=TMPRSS13 PE=1 SV=1	1.36519	1	5	1	586	63.1	8.63	High	High	High	High	High	High	High	High	84000	ENSG00000137747.15	TMPRSS13	1.147	1.09	1.052	0.914	0.846	1.08	0.948	1.076	1.104	202	191	166.6	175.3	191.6	163.7	179.2	193.6	1	1	1	1	1	1	1	1	14.3
High	O00622	Protein CYR61 OS=Homo sapiens GN=CYR61 PE=1 SV=1	4.98688	2	2	2	381	42	8.21	Medium	Medium	Medium	Medium	Medium	Medium	Medium	Medium	3491	ENSG00000142871.16	CYR61																										5.32
High	Q6MZU6	Uncharacterized protein DKFZp686C15213 OS=Homo sapiens GN=DKFZp686C15213 PE=2 SV=1	5.17241	2	4	1	464	51.1	7.71	Medium	Medium	Medium	Medium	Medium	Medium	Medium	Medium			LOC100133739	1.005	0.89	1.129	0.927	0.959	0.967	0.784	0.968	0.829	39.5	31.7	31.6	35.6	30.9	28.3	30.5	29.5	1	1	1	1	1	1	1	1	7
High	A0A024R320	Poly(RC) binding protein 4, isoform CRA_c OS=Homo sapiens GN=PCBP4 PE=4 SV=1	1.98511	1	1	1	403	41.5	8.16	High	High	High	High	High	High	High	High	57060	ENSG00000090097.21	PCBP4	1.616	0.915	1.767	0.91	0.958	0.95	1.317	1.873	1.007	17.4	22	13.6	24	22.9	23.2	25.5	24.2	1	1	1	1	1	1	1	1	2.85
High	A0A087X1Z1	Gamma-tubulin complex component OS=Homo sapiens GN=TUBGCP5 PE=1 SV=1	1.75439	1	1	1	1026	118.5	6.01	Not Found	High	Not Found	Not Found	Not Found	Not Found	Not Found	Not Found		ENSG00000275835.4																											4.29
High	Q8WUB8	PHD finger protein 10 OS=Homo sapiens GN=PHF10 PE=1 SV=3	4.61847	1	1	1	498	56	6.62	High	High	High	High	High	High	High	High	55274	ENSG00000130024.14	PHF10	0.968	1.033	0.937	0.852	0.937	0.909	1.107	1.065	1.033	33.2	47.5	49.1	46	36.8	44.5	52.3	47.5	1	1	1	1	1	1	1	1	0
High	P08123	Collagen alpha-2(I) chain OS=Homo sapiens GN=COL1A2 PE=1 SV=7	0.805271	1	1	1	1366	129.2	8.95	High	High	High	High	High	High	High	High	1278	ENSG00000164692.17	COL1A2	0.911	0.829	1.1	1.064	1.412	0.754	1.112	0.999	0.684	36	35.2	38.6	42.5	40	41	38.6	29.1	1	1	1	1	1	1	1	1	3.21
High	A0A024R814	Ribosomal protein L7, isoform CRA_a OS=Homo sapiens GN=RPL7 PE=4 SV=1	3.0888	1	1	1	259	30.4	10.71	High	High	High	High	High	High	High	High	6129		RPL7	1.291	0.922	1.401	1.424	1.282	1.111	0.906	1.173	0.93	47.5	50.1	38.8	54.4	43	64.8	45.5	50.6	1	1	1	1	1	1	1	1	2.8
High	Q14126	Desmoglein-2 OS=Homo sapiens GN=DSG2 PE=1 SV=2	0.805009	1	1	1	1118	122.2	5.24	High	High	High	High	High	High	High	High	1829	ENSG00000046604.12	DSG2	1.152	0.928	1.241	1.327	1.141	1.163	0.508	0.688	0.645	12.3	34.1	29.6	36.7	6.2	27	20.4	23.7	1	1	1	1	1	1	1	1	2.79
High	Q59GX2	Solute carrier family 2 (Facilitated glucose transporter), member 1 variant (Fragment) OS=Homo sapiens PE=2 SV=1	3.2882	1	1	1	517	57	9.47	High	High	High	High	High	High	High	High	6513		SLC2A1	1.043	0.735	1.42	0.936	1.035	0.904	0.689	1.789	1.139	12.7	41.9	40.2	57	8.8	67.2	71.9	65	1	1	1	1	1	1	1	1	2.92
High	A0A024R1S8	LIM and SH3 protein 1, isoform CRA_b OS=Homo sapiens GN=LASP1 PE=4 SV=1	4.98084	1	1	1	261	29.7	7.05	High	High	High	High	High	High	High	High	3927	ENSG00000002834.17	LASP1	1.949	1.187	1.642	1.14	1.013	1.126	1.176	1.495	1.025	14.1	15.5	8	13.1	16.6	13.6	11.9	13.4	1	1	1	1	1	1	1	1	3.07
High	F8WAR4	MICOS complex subunit OS=Homo sapiens GN=CHCHD3 PE=1 SV=1	3.73444	1	1	1	241	27.7	6.64	High	High	High	High	High	High	High	High		ENSG00000106554.11		1.525	0.999	1.527	0.837	0.838	0.998	0.915	1.768	1.156	10.6	25.3	16.6	25.3	9.7	24.5	29.3	29.3	1	1	1	1	1	1	1	1	3.24
High	B4E290	cDNA FLJ50039, highly similar to Homo sapiens solute carrier family 25, member 24, transcript variant 1, mRNA OS=Homo sapiens PE=2 SV=1	2.72537	1	1	1	477	53.3	6.61	High	High	High	High	High	High	High	High	29957		SLC25A24	1.257	0.684	1.838	1.116	1.08	1.033	0.577	1.349	0.758	15.1	12.4	9.9	18.1	8.7	14.8	13.3	13.7	1	1	1	1	1	1	1	1	3.27
High	A0A0G2JM12	Casein kinase II subunit beta OS=Homo sapiens GN=CSNK2B PE=1 SV=1	3.61842	1	1	1	304	34.7	4.59	High	High	High	High	High	High	High	High		ENSG00000224774.7; ENSG00000206406.9																											4.24
High	Q6NZI2	Caveolae-associated protein 1 OS=Homo sapiens GN=CAVIN1 PE=1 SV=1	2.82051	1	1	1	390	43.5	5.6	High	High	High	High	High	High	High	High	284119	ENSG00000177469.12	PTRF; CAVIN1	1.046	0.883	1.185	0.942	1.01	0.933	0.705	1.087	0.856	67.6	63.6	60.8	72	47.7	62.3	66.1	61.6	1	1	1	1	1	1	1	1	2.93
High	O60493	Sorting nexin-3 OS=Homo sapiens GN=SNX3 PE=1 SV=3	6.17284	1	1	1	162	18.8	8.66	High	High	High	High	High	High	High	High	8724	ENSG00000112335.14	SNX3																										3.18
High	Q12830	Nucleosome-remodeling factor subunit BPTF OS=Homo sapiens GN=BPTF PE=1 SV=3	0.295469	1	1	1	3046	338.1	6.54	High	High	High	High	High	High	High	High	2186	ENSG00000171634.16	BPTF	1.013	0.967	1.048	0.948	0.939	1.01	0.851	1.103	1.063	111.9	101	99.7	104.4	95.3	104.2	109.9	111.1	1	1	1	1	1	1	1	1	3.31
High	E7ETY2	Treacle protein OS=Homo sapiens GN=TCOF1 PE=1 SV=1	0.604839	1	1	1	1488	152.2	8.85	High	High	High	High	High	High	High	High	6949	ENSG00000070814.17	TCOF1	1.416	1.294	1.095	0.649	0.762	0.851	0.519	1.216	0.946	30.5	32.7	23.1	25.3	15.8	18.2	28.1	23.9	1	1	1	1	1	1	1	1	2.55
High	F8W727	60S ribosomal protein L32 OS=Homo sapiens GN=RPL32 PE=1 SV=1	4.57516	1	1	1	153	18	10.59	High	High	High	High	High	High	High	High		ENSG00000144713.12		1.358	0.937	1.449	1.008	1.064	0.948	0.853	1.49	0.975	165.6	147.6	108.7	157.5	141.3	163.3	162	153.5	1	1	1	1	1	1	1	1	2.41
High	Q5STZ8	ATP-binding cassette sub-family F member 1 (Fragment) OS=Homo sapiens GN=ABCF1 PE=1 SV=9	3.83481	1	1	1	339	38.3	5.87	Not Found	Not Found	Not Found	Not Found	Not Found	Not Found	Not Found	Not Found		ENSG00000225989.9; ENSG00000232169.9; ENSG00000204574.12; ENSG00000206490.11; ENSG00000236149.9; ENSG00000236342.8; ENSG00000231129.8																											3.23
High	A8K6Q2	cDNA FLJ77567 OS=Homo sapiens PE=2 SV=1	1.11732	1	3	1	716	80.6	6.15	High	High	High	High	High	High	High	High	57633		LRRN1	1.198	0.973	1.231	0.931	0.79	1.178	0.562	1.167	1.117	242.6	175.4	146.4	180.3	136.5	159.1	171	201.3	1	1	1	1	1	1	1	1	6.68
High	P62081	40S ribosomal protein S7 OS=Homo sapiens GN=RPS7 PE=1 SV=1	4.12371	1	1	1	194	22.1	10.1	High	High	High	High	High	High	High	High	6201	ENSG00000171863.12	RPS7	1.281	0.933	1.372	0.857	1.046	0.819	0.633	1.235	0.737	54.6	54.8	42.8	58.7	34.6	45.3	52.8	43.3	1	1	1	1	1	1	1	1	2.43
High	A0A075B6I1	Immunoglobulin lambda variable 4-60 OS=Homo sapiens GN=IGLV4-60 PE=3 SV=1	8.33333	1	1	1	120	13	6.25	High	Not Found	High	High	High	High	High	High	28785	ENSG00000211639.2	IGLV4-60																										3.16
High	Q5KSL6	Diacylglycerol kinase kappa OS=Homo sapiens GN=DGKK PE=1 SV=1	0.708104	1	1	1	1271	141.7	5.53	High	High	High	High	High	High	High	High	139189	ENSG00000274588.1	DGKK	1.245	1.062	1.173	1.033	1.152	0.897	0.706	1.09	0.833	68.5	61.8	49.6	58.2	48.3	55.9	54.1	48.5	1	1	1	1	1	1	1	1	0
High	B2R5W3	Poly [ADP-ribose] polymerase OS=Homo sapiens PE=2 SV=1	1.28205	1	1	1	1014	113	8.88	High	High	High	High	High	High	High	High	142		PARP1																										3.02
High	P22695	Cytochrome b-c1 complex subunit 2, mitochondrial OS=Homo sapiens GN=UQCRC2 PE=1 SV=3	2.86976	1	1	1	453	48.4	8.63	High	High	High	High	High	High	High	High	7385	ENSG00000140740.10; ENSG00000284493.1	UQCRC2																										3.03
High	Q9Y4C8	Probable RNA-binding protein 19 OS=Homo sapiens GN=RBM19 PE=1 SV=3	2.70833	1	1	1	960	107.3	6.54	High	High	High	High	High	High	High	High	9904	ENSG00000122965.10	RBM19	1.177	0.861	1.368	0.963	0.936	1.029	0.759	1.317	0.991	104.7	76	64.6	88.3	79.5	81.9	85	87.5	1	1	1	1	1	1	1	1	0
High	P25398	40S ribosomal protein S12 OS=Homo sapiens GN=RPS12 PE=1 SV=3	7.57576	1	1	1	132	14.5	7.21	High	High	High	High	High	High	High	High	6206	ENSG00000112306.7	RPS12	0.886	0.657	1.35	1.058	1.14	0.928	1.194	1.432	0.985	23.8	29.1	32.8	44.3	28.4	49.8	47	43.6	1	1	1	1	1	1	1	1	2.03
High	Q16739	Ceramide glucosyltransferase OS=Homo sapiens GN=UGCG PE=1 SV=1	1.77665	1	1	1	394	44.8	7.78	High	High	High	High	High	High	High	High	7357	ENSG00000148154.9	UGCG																										3.01
High	P05204	Non-histone chromosomal protein HMG-17 OS=Homo sapiens GN=HMGN2 PE=1 SV=3	16.6667	1	1	1	90	9.4	9.99	High	High	High	High	High	High	High	High	3151	ENSG00000198830.10	HMGN2	0.915	0.592	1.545	1.239	1.582	0.783	0.811	1.169	0.592	112.3	95	103.9	160.5	91.2	150.4	121.4	95.1	1	1	1	1	1	1	1	1	0
High	Q16531	DNA damage-binding protein 1 OS=Homo sapiens GN=DDB1 PE=1 SV=1	0.789474	1	1	1	1140	126.9	5.26	High	High	High	High	High	High	High	High	1642	ENSG00000167986.13	DDB1	1.283	0.776	1.654	0.763	0.896	0.851	1.286	2.118	1.09	18.6	17	13.2	21.9	24	21.4	28.1	23.9	1	1	1	1	1	1	1	1	2.99
High	Q15046	Lysine--tRNA ligase OS=Homo sapiens GN=KARS PE=1 SV=3	1.34003	1	1	1	597	68	6.35	High	High	High	High	High	High	High	High	3735	ENSG00000065427.14	KARS	0.996	0.701	1.42	0.897	1.126	0.797	0.804	1.358	0.762	25.5	37.7	37.8	53.8	20.5	46.1	51.4	41	1	1	1	1	1	1	1	1	2.89
High	B9EGI2	Myosin phosphatase Rho interacting protein OS=Homo sapiens GN=MPRIP PE=2 SV=1	1.73578	1	1	1	1037	118	6.39	Not Found	Not Found	Not Found	Not Found	Not Found	Not Found	Not Found	Not Found	23164		MPRIP																										3.05
High	Q8NCT3	Uncharacterized protein KIAA0895 OS=Homo sapiens GN=KIAA0895 PE=2 SV=4	2.88462	1	1	1	520	60.5	10.02	High	High	High	High	High	High	High	High	23366	ENSG00000164542.12	KIAA0895	0.713	0.537	1.327	0.934	1.538	0.608	2.143	1.266	0.58	12.3	15.5	21.8	28.9	26.5	25.7	27.5	16.7	1	1	1	1	1	1	1	1	3.45
High	B7Z323	cDNA FLJ52497, highly similar to Protein NDRG3 OS=Homo sapiens PE=2 SV=1	8.12721	1	1	1	283	31.1	5.8	High	High	High	High	High	High	High	High	57446		NDRG3	1.264	0.945	1.337	0.694	0.724	0.958	0.713	1.43	1.025	87.7	68	53.8	71.9	62.5	53.4	77	73.8	1	1	1	1	1	1	1	1	0
High	P37108	Signal recognition particle 14 kDa protein OS=Homo sapiens GN=SRP14 PE=1 SV=2	21.3235	1	1	1	136	14.6	10.04	High	High	High	High	High	High	High	High	6727	ENSG00000140319.10	SRP14	1.664	0.964	1.727	0.88	1.084	0.812	0.559	1.542	0.725	19.1	17.5	10.5	18.2	10.7	14.3	16.2	13.2	1	1	1	1	1	1	1	1	3.43
High	A0A024R9K2	Bromo adjacent homology domain containing 1, isoform CRA_a OS=Homo sapiens GN=BAHD1 PE=4 SV=1	1.66667	1	1	1	780	84.6	9.07	High	High	High	High	High	High	High	High	22893	ENSG00000140320.11	BAHD1																										2.45
High	B7Z3K9	Fructose-bisphosphate aldolase OS=Homo sapiens PE=2 SV=1	1.55211	1	1	1	451	48.4	8.07	High	High	High	High	High	High	High	High	230		ALDOC	1.238	1.037	1.194	0.974	0.875	1.113	0.786	1.094	1.02	66.2	64.1	51.8	61.8	52	55.1	56.6	63	1	1	1	1	1	1	1	1	1.94
High	X5DR09	General transcription factor IIi isoform A (Fragment) OS=Homo sapiens GN=GTF2I PE=2 SV=1	0.701403	1	1	1	998	112.3	6.39	High	High	High	High	High	High	High	High	2969	ENSG00000263001.5	GTF2I																										3.91
Medium	A8K7D9	Importin subunit alpha OS=Homo sapiens PE=2 SV=1	1.51229	1	1	1	529	57.8	5.4	High	High	High	High	High	High	High	High	3838		KPNA2	0.925	0.799	1.158	0.99	1.257	0.788	0.688	1.029	0.7	52.8	39	42.2	48.8	36.3	43	43.4	34.2	1	1	1	1	1	1	1	1	2.62
Medium	O75354	Ectonucleoside triphosphate diphosphohydrolase 6 OS=Homo sapiens GN=ENTPD6 PE=1 SV=3	1.44628	1	1	1	484	53.2	9.26	High	High	High	High	High	High	High	High	955	ENSG00000197586.12	ENTPD6	1.042	1.102	0.945	0.779	0.793	0.982	0.529	1.075	1.118	89.1	65.3	62.7	59.2	47.1	52.5	67.4	66.2	1	1	1	1	1	1	1	1	2.42
Medium	P61604	10 kDa heat shock protein, mitochondrial OS=Homo sapiens GN=HSPE1 PE=1 SV=2	9.80392	1	1	1	102	10.9	8.92	High	High	High	High	High	High	High	High	3336	ENSG00000115541.10	HSPE1	1.857	0.612	3.032	0.91	2.078	0.438	0.32	1.46	0.211	59.9	48	25.9	78.4	19.2	34.3	37.7	16.5	1	1	1	1	1	1	1	1	2.4
Medium	Q96AG4	Leucine-rich repeat-containing protein 59 OS=Homo sapiens GN=LRRC59 PE=1 SV=1	2.60586	1	1	1	307	34.9	9.57	Medium	Medium	Medium	Medium	Medium	Medium	Medium	Medium	55379	ENSG00000108829.9	LRRC59	1.362	0.981	1.389	1.438	1.776	0.81	0.677	1.106	0.645	147.9	140.3	103	143	100	163.9	114	92.3	1	1	1	1	1	1	1	1	2.49
Medium	A0A096LP55	Cytochrome b-c1 complex subunit 6-like, mitochondrial OS=Homo sapiens GN=UQCRHL PE=3 SV=1	8.79121	1	1	1	91	10.7	4.44	Medium	Medium	Medium	Medium	Medium	Medium	Medium	Medium	440567	ENSG00000233954.6	UQCRHL	0.918	0.782	1.175	0.896	0.852	1.052	1.035	1.21	1.083	119.1	100.2	109.1	128.2	123.3	118.3	132	138.9	1	1	1	1	1	1	1	1	3.02
Medium	Q6FIC5	Chloride intracellular channel protein OS=Homo sapiens GN=CLIC4 PE=2 SV=1	5.13834	1	1	1	253	28.8	5.59	Medium	Medium	Medium	Medium	Medium	Medium	Medium	Medium	25932	ENSG00000169504.14	CLIC4	1.236	0.957	1.292	0.805	1.272	0.632	1.28	1.575	0.771	14	15.4	12.5	16.1	18	15.8	19.6	12.4	1	1	1	1	1	1	1	1	2.15
Medium	P05026	Sodium/potassium-transporting ATPase subunit beta-1 OS=Homo sapiens GN=ATP1B1 PE=1 SV=1	4.29043	1	1	1	303	35	8.53	Medium	Medium	Medium	Medium	Medium	Medium	Medium	Medium	481	ENSG00000143153.12	ATP1B1	1.29	1.034	1.247	0.996	0.778	1.281	0.617	1.16	1.191	26.7	24.2	18.8	23.4	16.5	21.7	21.8	27.9	1	1	1	1	1	1	1	1	3.6
Medium	P08700	Interleukin-3 OS=Homo sapiens GN=IL3 PE=1 SV=2	8.55263	1	1	1	152	17.2	8.51	Medium	Medium	Medium	Medium	Medium	Medium	Medium	Medium	3562	ENSG00000164399.4	IL3	5.254	2.302	2.283	2.281	0.43	5.306	1.686	1.278	2.97	106.5	376.4	71.6	163.5	179.6	208.8	91.5	485.7	1	1	1	1	1	1	1	1	0
Medium	A0A0U1RRH7	Histone H2A OS=Homo sapiens GN=HIST1H3D PE=3 SV=1	4.11765	1	1	1	170	18.5	11.52	Medium	Medium	Medium	Medium	Medium	Medium	Medium	Medium		ENSG00000282988.1		1.16	1.476	0.786	1.913	5.668	0.337	1.745	1.7	0.73	28.8	41.3	35.6	28	50.3	115.8	60.5	20.4	1	1	1	1	1	1	1	1	2.93
Medium	O95782	AP-2 complex subunit alpha-1 OS=Homo sapiens GN=AP2A1 PE=1 SV=3	2.66121	1	1	1	977	107.5	7.03	Medium	Medium	Medium	Medium	Medium	Medium	Medium	Medium	160	ENSG00000196961.12	AP2A1	1.486	0.814	1.825	0.84	0.908	0.925	1.143	1.501	0.761	112.5	122.6	82.5	150.6	128.7	104	123.9	114.6	1	1	1	1	1	1	1	1	0
Medium	K7ES00	Histone H3.3 (Fragment) OS=Homo sapiens GN=H3F3B PE=1 SV=1	4.63576	1	1	1	151	16.6	11.84	Medium	Medium	Medium	Medium	Medium	Medium	Medium	Medium		ENSG00000132475.10		1.082	0.895	1.209	1.046	2.343	0.447	0.97	2.346	0.867	50.3	47.7	44.1	53.3	48.8	108.2	103.4	46.2	1	1	1	1	1	1	1	1	2.48
Medium	A4D1G5	40S ribosomal protein S27 OS=Homo sapiens GN=LOC392748 PE=3 SV=1	5.40541	1	1	1	148	16.9	9.55	Medium	Medium	Medium	Medium	Medium	Medium	Medium	Medium	392748		RPS27P17	1.556	0.987	1.577	1.265	1.213	1.042	1.009	1.516	1.002	40.8	56.3	36.2	57.1	41.2	69.4	54.9	57.2	1	1	1	1	1	1	1	1	2.58
Medium	A0A087WVQ6	Clathrin heavy chain OS=Homo sapiens GN=CLTC PE=1 SV=1	0.536033	1	1	1	1679	191.9	5.69	Medium	Medium	Medium	Medium	Medium	Medium	Medium	Medium	1213	ENSG00000141367.11	CLTC																										2.34
Medium	I3L0M9	Elongin-B (Fragment) OS=Homo sapiens GN=ELOB PE=1 SV=1	5.71429	1	1	1	140	15.6	5.17	Medium	Medium	Medium	Medium	Medium	Medium	Medium	Medium		ENSG00000103363.14		1.2	0.887	1.353	1.059	0.925	1.145	0.749	1.221	1.033	50.9	42.3	35.2	47.7	38.1	45.6	43	49.3	1	1	1	1	1	1	1	1	2.09
Medium	A8K984	Structural maintenance of chromosomes protein OS=Homo sapiens PE=2 SV=1	0.668338	1	1	1	1197	135.5	8.43	Medium	Medium	Medium	Medium	Medium	Medium	Medium	Medium	10592		SMC2	1.903	0.8	2.377	1.006	0.785	1.283	1.116	1.701	0.918	50.4	76.7	40.3	95.8	56.3	69	68.6	88	1	1	1	1	1	1	1	1	2.37
Medium	Q9UIB8	SLAM family member 5 OS=Homo sapiens GN=CD84 PE=1 SV=1	6.37681	1	1	1	345	38.8	7.06	Medium	Medium	Medium	Medium	Medium	Medium	Medium	Medium	8832	ENSG00000066294.14	CD84	1.24	1.083	1.145	0.828	0.842	0.983	0.613	1.227	1.054	123.7	98.4	79.3	90.8	75.9	80.7	97.4	95.7	1	1	1	1	1	1	1	1	2.06
Medium	V9HW12	Epididymis secretory sperm binding protein Li 2a OS=Homo sapiens GN=HEL-S-2a PE=2 SV=1	3.53535	1	1	1	198	21.9	5.97	Medium	Medium	Medium	Medium	Medium	Medium	Medium	Medium	7001	ENSG00000167815.11	PRDX2	1.603	1.231	1.302	1.164	0.962	1.21	0.712	1.196	1.112	58.9	70	43.7	56.8	42	60.8	52.2	63.2	1	1	1	1	1	1	1	1	2.3
Medium	B0FTY2	NudC-like protein OS=Homo sapiens PE=1 SV=1	2.21607	1	1	1	361	40.8	5.2	Medium	Medium	Medium	Medium	Medium	Medium	Medium	Medium	23386		NUDCD3	0.986	0.842	1.171	0.987	0.934	1.058	0.748	1.056	0.954	98	77	78.1	91.5	73.4	81.4	82.5	87.2	1	1	1	1	1	1	1	1	3.14
Medium	P23458	Tyrosine-protein kinase JAK1 OS=Homo sapiens GN=JAK1 PE=1 SV=2	1.38648	1	1	1	1154	133.2	7.55	Medium	Medium	Medium	Medium	Medium	Medium	Medium	Medium	3716	ENSG00000162434.11	JAK1	1.517	0.846	1.793	0.786	0.929	0.846	1.094	1.237	0.584	14.1	23.8	15.7	28.1	15.4	15.3	19.4	16.4	1	1	1	1	1	1	1	1	3.08
Medium	B2RDG1	Fatty acyl-CoA reductase OS=Homo sapiens PE=2 SV=1	3.68932	1	1	1	515	59.3	9.17	Medium	Medium	Medium	Medium	Medium	Medium	Medium	Medium	84188		FAR1	1.126	0.833	1.351	0.928	1.096	0.847	0.78	1.331	0.834	130.2	104.8	93.1	125.8	101.6	115	123.9	105	1	1	1	1	1	1	1	1	0
Medium	V9HW88	Calreticulin, isoform CRA_b OS=Homo sapiens GN=HEL-S-99n PE=2 SV=1	1.91847	1	1	1	417	48.1	4.44	Medium	Medium	Medium	Medium	Medium	Medium	Medium	Medium	811	ENSG00000179218.13	CALR	1.908	0.844	2.262	1.098	1.562	0.703	0.409	1.342	0.417	120.5	117.1	61.4	138.8	49.2	90.4	82.4	57.9	1	1	1	1	1	1	1	1	2.89
Medium	H3BN98	Uncharacterized protein (Fragment) OS=Homo sapiens PE=4 SV=2	3.37553	1	1	1	237	27.2	9.55	Medium	Medium	Medium	Medium	Medium	Medium	Medium	Medium		ENSG00000260342.2		1.205	0.958	1.258	1.21	0.994	1.217	1.041	0.981	0.949	29.6	39.1	32.5	40.8	30.8	38.5	31.8	38.7	1	1	1	1	1	1	1	1	2.63
Medium	A0A024R866	Ribosomal protein L35, isoform CRA_a OS=Homo sapiens GN=RPL35 PE=3 SV=1	7.69231	1	1	1	169	17.8	10.21	Medium	Medium	Medium	Medium	Medium	Medium	Medium	Medium	11224		RPL35	0.847	0.692	1.224	1.204	1.541	0.781	1.278	1.141	0.728	82.1	70.8	83.6	102.3	104.9	114.8	95.4	74.5	1	1	1	1	1	1	1	1	2.67
Medium	A0A024R8S5	Protein disulfide-isomerase OS=Homo sapiens GN=P4HB PE=2 SV=1	1.37795	1	1	1	508	57.1	4.87	Medium	Medium	Medium	Medium	Medium	Medium	Medium	Medium	5034	ENSG00000185624.14	P4HB	1.296	0.831	1.56	0.938	1.133	0.829	0.778	1.333	0.708	50.9	46.7	36	56.2	39.6	45.1	48	39.8	1	1	1	1	1	1	1	1	2.36
Medium	B3KSB5	cDNA FLJ35923 fis, clone TESTI2010724 OS=Homo sapiens PE=2 SV=1	1.45577	1	1	1	893	103.6	8.95	Medium	Medium	Medium	Medium	Medium	Medium	Medium	Medium	84070		FAM186B	1.222	1.047	1.167	0.682	0.557	1.225	0.392	1.222	1.283	123.4	78.2	64	74.7	48.4	53.4	78.2	95.8	1	1	1	1	1	1	1	1	0
Medium	Q13127	RE1-silencing transcription factor OS=Homo sapiens GN=REST PE=1 SV=3	0.729262	1	1	1	1097	121.8	6.74	Medium	Medium	Medium	Medium	Medium	Medium	Medium	Medium	5978	ENSG00000084093.16	REST	1.1	0.917	1.2	1.1	1.017	1.082	0.824	1.013	0.913	142.3	123.7	112.4	134.9	117.3	125.2	113.9	123.2	1	1	1	1	1	1	1	1	1.88
Medium	B2R8I2	cDNA, FLJ93914, highly similar to Homo sapiens histidine-rich glycoprotein (HRG), mRNA OS=Homo sapiens PE=2 SV=1	1.33333	1	1	1	525	59.5	7.44	Medium	Medium	Medium	Medium	Medium	Medium	Medium	Medium	3273		HRG	1	0.861	1.162	1.101	1.168	0.943	0.906	1.017	0.825	162.2	137.8	137.8	160.1	146.9	154.3	140.1	132.1	1	1	1	1	1	1	1	1	2.76
Medium	B7Z6Z4	Myosin light polypeptide 6 OS=Homo sapiens GN=MYL6 PE=1 SV=1	5.46218	1	1	1	238	26.7	5.08	Medium	Medium	Medium	Medium	Medium	Medium	Medium	Medium	4637	ENSG00000092841.18	MYL6	0.764	0.793	0.964	0.993	0.788	1.26	0.766	0.848	1.108	46.6	33.2	43.5	41.9	35.7	36.6	36.8	46.4	1	1	1	1	1	1	1	1	3.18
Medium	B4DNQ5	cDNA FLJ55231, highly similar to Interleukin-6 OS=Homo sapiens PE=2 SV=1	6.34921	1	1	1	252	27.4	8.05	Medium	Medium	Medium	Medium	Medium	Medium	Medium	Medium	3569		IL6	1.051	0.964	1.09	0.964	1.054	0.915	0.898	1.153	0.967	118.7	103.8	98.8	107.7	106.6	109.7	113.9	104.2	1	1	1	1	1	1	1	1	0
Medium	O95825	Quinone oxidoreductase-like protein 1 OS=Homo sapiens GN=CRYZL1 PE=1 SV=2	1.7192	1	1	1	349	38.7	5.78	Not Found	Not Found	Not Found	Not Found	Not Found	Not Found	Not Found	Not Found	9946	ENSG00000205758.11	CRYZL1																										2.65
Medium	D3DSQ0	Pericentriolar material 1, isoform CRA_a OS=Homo sapiens GN=PCM1 PE=4 SV=1	1.18577	1	2	1	2024	228.4	5.02	Medium	Medium	Medium	Medium	Medium	Medium	Medium	Medium	5108		PCM1	0.902	0.851	1.059	0.942	1.031	0.914	1.185	1.147	0.989	56.9	82	91	96.3	67.4	98.2	104.3	95.3	1	1	1	1	1	1	1	1	0
Medium	D2JYI1	TGF-beta receptor type-2 OS=Homo sapiens GN=TGFBR2 PE=3 SV=1	1.01351	1	1	1	592	67.4	5.88	Medium	Medium	Medium	Medium	Medium	Medium	Medium	Medium	7048	ENSG00000163513.17	TGFBR2	1.178	0.735	1.603	0.889	0.974	0.912	0.349	0.933	0.531	3.4	74.5	63.3	101.4	1.2	52.4	59	53.8	1	1	1	1	1	1	1	1	2.07
Medium	Q9BSJ2	Gamma-tubulin complex component 2 OS=Homo sapiens GN=TUBGCP2 PE=1 SV=2	0.776053	1	1	1	902	102.5	6.84	Medium	Medium	Medium	Medium	Medium	Medium	Medium	Medium	10844	ENSG00000130640.13	TUBGCP2	0.791	0.824	0.96	1.136	1.052	1.08	1.391	0.953	1.072	75.5	23.8	30.1	28.9	105.1	32.6	28.7	31	1	1	1	1	1	1	1	1	2.85
Medium	P11055	Myosin-3 OS=Homo sapiens GN=MYH3 PE=1 SV=3	0.56701	1	1	1	1940	223.8	5.81	Medium	Medium	Medium	Medium	Medium	Medium	Medium	Medium	4621	ENSG00000109063.14	MYH3	23.457	67.702	0.346	1.308	0.062	20.991	1.035	0.41	24.827	8.2	471.5	20.1	7	8.4	10.8	8.2	172.9	1	1	1	1	1	1	1	1	2.86
Medium	Q2NL82	Pre-rRNA-processing protein TSR1 homolog OS=Homo sapiens GN=TSR1 PE=1 SV=1	0.995025	1	1	1	804	91.8	7.42	Medium	Medium	Medium	Medium	Medium	Medium	Medium	Medium	55720	ENSG00000167721.10	TSR1																										2.19
Medium	A1L0S7	TNS1 protein (Fragment) OS=Homo sapiens GN=TNS1 PE=2 SV=2	0.452489	1	1	1	1768	188.9	7.9	Medium	Medium	Medium	Medium	Medium	Medium	Medium	Medium	7145		TNS1	3.024	0.958	3.157	2.359	2.021	1.167	2.675	1.87	0.691	52.6	105.2	34.8	109.8	140.7	153.4	65	75.9	1	1	1	1	1	1	1	1	2.19
Medium	P49916	DNA ligase 3 OS=Homo sapiens GN=LIG3 PE=1 SV=2	1.1893	1	1	1	1009	112.8	9.01	Medium	Medium	Medium	Medium	Medium	Medium	Medium	Medium	3980	ENSG00000005156.11	LIG3																										3.23
Medium	Q8NBF2	NHL repeat-containing protein 2 OS=Homo sapiens GN=NHLRC2 PE=1 SV=1	2.75482	1	1	1	726	79.4	5.55	Medium	Medium	Medium	Medium	Medium	Medium	Medium	Medium	374354	ENSG00000196865.4	NHLRC2	1.032	0.914	1.129	0.732	0.556	1.316	0.369	1.121	1.307	208.7	116.3	112.7	127.2	77.1	92.5	126.4	166.3	1	1	1	1	1	1	1	1	0
Medium	B4DR52	Histone H2B OS=Homo sapiens PE=2 SV=1	5.42169	1	1	1	166	18	10.32	Medium	Medium	Medium	Medium	Medium	Medium	Medium	Medium	440689		HIST2H2BF																										2.91
Medium	P49915	GMP synthase [glutamine-hydrolyzing] OS=Homo sapiens GN=GMPS PE=1 SV=1	1.443	1	1	1	693	76.7	6.87	Medium	Medium	Medium	Medium	Medium	Medium	Medium	Medium	8833	ENSG00000163655.15	GMPS	1.171	0.673	1.739	1.162	1.316	0.883	1.214	1.111	0.564	31.1	28.2	24.1	41.9	37.7	31.1	26.8	23.6	1	1	1	1	1	1	1	1	2.17
Medium	H0Y2P9	Phosphatidylinositol-glycan biosynthesis class X protein OS=Homo sapiens GN=PIGX PE=1 SV=1	6.52174	1	1	1	276	30.9	6.9	Medium	Medium	Medium	Medium	Medium	Medium	Medium	Medium		ENSG00000163964.14		0.9	0.634	1.418	0.754	0.67	1.125	0.369	1.084	0.86	51.2	31.8	35.3	50.1	18.9	28.9	38.3	43.1	1	1	1	1	1	1	1	1	0
Medium	P27105	Erythrocyte band 7 integral membrane protein OS=Homo sapiens GN=STOM PE=1 SV=3	2.77778	1	1	1	288	31.7	7.88	Medium	Medium	Medium	Medium	Medium	Medium	Medium	Medium	2040	ENSG00000148175.12	STOM	1.242	1.141	1.089	0.949	0.927	1.024	1.045	1.267	1.192	32.2	36.9	29.7	32.3	33.6	35.7	37.6	38.5	1	1	1	1	1	1	1	1	2.21

## Sheet: Differential interactors
Cut off LYN-A over KD=1.2; cut off LYN-A/LYN-B = 1.2
Description	Gene ID	Abundance: F1: 126, Sample, KD1	Abundance: F1: 127N, Sample, A1	Abundance: F1: 128N, Sample, B1	Ratio A1/KD1	Ratio A1/B1
Myosin-3 OS=Homo sapiens GN=MYH3 PE=1 SV=3	MYH3	8.2	471.5	20.1	57.5	23.4577
tyrosine-protein kinase Lyn isoform A [Homo sapiens]	LYN	17.2	143.4	9.7	8.33721	14.7835
Interleukin-3 OS=Homo sapiens GN=IL3 PE=1 SV=2	IL3	106.5	376.4	71.6	3.53427	5.25698
cDNA FLJ78096, highly similar to Homo sapiens actin, alpha, cardiac muscle (ACTC), mRNA OS=Homo sapiens PE=2 SV=1	ACTC1	15.9	29.6	8.8	1.86164	3.36364
TNS1 protein (Fragment) OS=Homo sapiens GN=TNS1 PE=2 SV=2	TNS1	52.6	105.2	34.8	2	3.02299
Keratin, type II cytoskeletal 5 OS=Homo sapiens GN=KRT5 PE=1 SV=3	KRT5	67.3	81.6	27.8	1.21248	2.93525
Actin, cytoplasmic 2 OS=Homo sapiens GN=ACTG1 PE=1 SV=1	ACTG1	661.7	863.1	370.7	1.30437	2.3283
Structural maintenance of chromosomes protein OS=Homo sapiens PE=2 SV=1	SMC2	50.4	76.7	40.3	1.52183	1.90323
40S ribosomal protein S6 OS=Homo sapiens GN=RPS6 PE=2 SV=1	RPS6	167.1	224	121.1	1.34051	1.84971
Lamin-B1 OS=Homo sapiens GN=LMNB1 PE=1 SV=2	LMNB1	14.5	25.3	15.1	1.74483	1.6755
Poly(RC) binding protein 4, isoform CRA_c OS=Homo sapiens GN=PCBP4 PE=4 SV=1	PCBP4	17.4	22	13.6	1.26437	1.61765
E3 ubiquitin-protein ligase HERC2 OS=Homo sapiens GN=HERC2 PE=1 SV=2	HERC2	45.4	65.2	41.1	1.43612	1.58637
MICOS complex subunit OS=Homo sapiens GN=CHCHD3 PE=1 SV=1	CHCHD3	10.6	25.3	16.6	2.38679	1.5241
Tyrosine-protein kinase JAK1 OS=Homo sapiens GN=JAK1 PE=1 SV=2	JAK1	14.1	23.8	15.7	1.68794	1.51592
Leupaxin OS=Homo sapiens GN=LPXN PE=1 SV=1	LPXN	48.7	63.2	45	1.29774	1.40444
Sodium/potassium-transporting ATPase subunit alpha-1 OS=Homo sapiens GN=ATP1A1 PE=1 SV=1	ATP1A1	92.8	152.7	109.1	1.64547	1.39963
Receptor protein-tyrosine kinase OS=Homo sapiens PE=2 SV=1	EGFR	35.3	219.6	164.5	6.22096	1.33495
60 kDa heat shock protein, mitochondrial OS=Homo sapiens GN=HSPD1 PE=1 SV=2	HSPD1	74.8	97	73	1.29679	1.32877
Protein S100-A6 OS=Homo sapiens GN=S100A6 PE=1 SV=1	S100A6	96.5	200.4	153.4	2.07668	1.30639
Tubulin alpha-1B chain OS=Homo sapiens GN=TUBA1B PE=1 SV=1	TUBA1B	14.1	34.7	27.7	2.46099	1.25271
Epithelial protein lost in neoplasm beta variant (Fragment) OS=Homo sapiens PE=2 SV=1	LIMA1	6.6	8.6	7.1	1.30303	1.21127
Peroxisome proliferator activated receptor interacting complex protein OS=Homo sapiens GN=PRIC295 PE=2 SV=1	GCN1	8.7	12.3	10.2	1.41379	1.20588

## Sheet: GO Bioprocess Annotation
ID	Gene Name	Species	GOTERM_BP_DIRECT
ATP1A1	ATPase Na+/K+ transporting subunit alpha 1(ATP1A1)	Homo sapiens	GO:0002026~regulation of the force of heart contraction,GO:0002028~regulation of sodium ion transport,GO:0006883~cellular sodium ion homeostasis,GO:0008217~regulation of blood pressure,GO:0010107~potassium ion import,GO:0010248~establishment or maintenance of transmembrane electrochemical gradient,GO:0015991~ATP hydrolysis coupled proton transport,GO:0016311~dephosphorylation,GO:0030007~cellular …
GCN1	GCN1, eIF2 alpha kinase activator homolog(GCN1)	Homo sapiens	GO:0006412~translation,GO:0006417~regulation of translation,GO:0033674~positive regulation of kinase activity,GO:0034198~cellular response to amino acid starvation,GO:0036003~positive regulation of transcription from RNA polymerase II promoter in response to stress,GO:0045859~regulation of protein kinase activity,GO:0098609~cell-cell adhesion,GO:1990253~cellular response to leucine starvation,
HERC2	HECT and RLD domain containing E3 ubiquitin protein ligase 2(HERC2)	Homo sapiens	GO:0006303~double-strand break repair via nonhomologous end joining,GO:0006886~intracellular protein transport,GO:0006974~cellular response to DNA damage stimulus,GO:0007283~spermatogenesis,GO:0016567~protein ubiquitination,GO:0016925~protein sumoylation,GO:0042787~protein ubiquitination involved in ubiquitin-dependent protein catabolic process,GO:0043547~positive regulation of GTPase activity,
JAK1	Janus kinase 1(JAK1)	Homo sapiens	GO:0000165~MAPK cascade,GO:0006468~protein phosphorylation,GO:0007169~transmembrane receptor protein tyrosine kinase signaling pathway,GO:0016477~cell migration,GO:0030154~cell differentiation,GO:0035556~intracellular signal transduction,GO:0038083~peptidyl-tyrosine autophosphorylation,GO:0038110~interleukin-2-mediated signaling pathway,GO:0042127~regulation of cell proliferation,GO:0043547~posit…
LIMA1	LIM domain and actin binding 1(LIMA1)	Homo sapiens	GO:0030835~negative regulation of actin filament depolymerization,GO:0031529~ruffle organization,GO:0051017~actin filament bundle assembly,GO:0098609~cell-cell adhesion,
S100A6	S100 calcium binding protein A6(S100A6)	Homo sapiens	GO:0007165~signal transduction,GO:0007409~axonogenesis,GO:0034220~ion transmembrane transport,GO:0048146~positive regulation of fibroblast proliferation,
ACTG1	actin gamma 1(ACTG1)	Homo sapiens	GO:0001895~retina homeostasis,GO:0006928~movement of cell or subcellular component,GO:0034329~cell junction assembly,GO:0038096~Fc-gamma receptor signaling pathway involved in phagocytosis,GO:0045214~sarcomere organization,GO:0048010~vascular endothelial growth factor receptor signaling pathway,GO:0048013~ephrin receptor signaling pathway,GO:0070527~platelet aggregation,
ACTC1	actin, alpha, cardiac muscle 1(ACTC1)	Homo sapiens	GO:0006915~apoptotic process,GO:0010628~positive regulation of gene expression,GO:0030048~actin filament-based movement,GO:0030049~muscle filament sliding,GO:0030240~skeletal muscle thin filament assembly,GO:0031032~actomyosin structure organization,GO:0033275~actin-myosin filament sliding,GO:0042493~response to drug,GO:0043066~negative regulation of apoptotic process,GO:0045471~response to ethan…
CHCHD3	coiled-coil-helix-coiled-coil-helix domain containing 3(CHCHD3)	Homo sapiens	GO:0000122~negative regulation of transcription from RNA polymerase II promoter,GO:0006351~transcription, DNA-templated,GO:0007007~inner mitochondrial membrane organization,GO:0008053~mitochondrial fusion,GO:0042407~cristae formation,
EGFR	epidermal growth factor receptor(EGFR)	Homo sapiens	GO:0000165~MAPK cascade,GO:0000186~activation of MAPKK activity,GO:0001503~ossification,GO:0001892~embryonic placenta development,GO:0001934~positive regulation of protein phosphorylation,GO:0001942~hair follicle development,GO:0006412~translation,GO:0006898~receptor-mediated endocytosis,GO:0006950~response to stress,GO:0006970~response to osmotic stress,GO:0006979~response to oxidative stress,GO…
HSPD1	heat shock protein family D (Hsp60) member 1(HSPD1)	Homo sapiens	GO:0001666~response to hypoxia,GO:0002236~detection of misfolded protein,GO:0002368~B cell cytokine production,GO:0002755~MyD88-dependent toll-like receptor signaling pathway,GO:0002842~positive regulation of T cell mediated immune response to tumor cell,GO:0002931~response to ischemia,GO:0006458~'de novo' protein folding,GO:0006919~activation of cysteine-type endopeptidase activity involved in a…
IL3	interleukin 3(IL3)	Homo sapiens	GO:0000165~MAPK cascade,GO:0002763~positive regulation of myeloid leukocyte differentiation,GO:0006955~immune response,GO:0007267~cell-cell signaling,GO:0007399~nervous system development,GO:0008284~positive regulation of cell proliferation,GO:0018108~peptidyl-tyrosine phosphorylation,GO:0019221~cytokine-mediated signaling pathway,GO:0035162~embryonic hemopoiesis,GO:0042523~positive regulation of…
KRT5	keratin 5(KRT5)	Homo sapiens	GO:0007010~cytoskeleton organization,GO:0008544~epidermis development,GO:0031581~hemidesmosome assembly,
LPXN	leupaxin(LPXN)	Homo sapiens	GO:0006351~transcription, DNA-templated,GO:0006355~regulation of transcription, DNA-templated,GO:0006461~protein complex assembly,GO:0007155~cell adhesion,GO:0007162~negative regulation of cell adhesion,GO:0007165~signal transduction,GO:0033628~regulation of cell adhesion mediated by integrin,GO:0050859~negative regulation of B cell receptor signaling pathway,
MYH3	myosin heavy chain 3(MYH3)	Homo sapiens	GO:0003009~skeletal muscle contraction,GO:0006470~protein dephosphorylation,GO:0007517~muscle organ development,GO:0030048~actin filament-based movement,GO:0030049~muscle filament sliding,GO:0030326~embryonic limb morphogenesis,GO:0045214~sarcomere organization,GO:0046034~ATP metabolic process,GO:0060325~face morphogenesis,
PCBP4	poly(rC) binding protein 4(PCBP4)	Homo sapiens	GO:0006977~DNA damage response, signal transduction by p53 class mediator resulting in cell cycle arrest,GO:0007050~cell cycle arrest,GO:0008630~intrinsic apoptotic signaling pathway in response to DNA damage,GO:0043488~regulation of mRNA stability,
RPS6	ribosomal protein S6(RPS6)	Homo sapiens	GO:0000082~G1/S transition of mitotic cell cycle,GO:0000184~nuclear-transcribed mRNA catabolic process, nonsense-mediated decay,GO:0001890~placenta development,GO:0002309~T cell proliferation involved in immune response,GO:0006364~rRNA processing,GO:0006412~translation,GO:0006413~translational initiation,GO:0006614~SRP-dependent cotranslational protein targeting to membrane,GO:0006924~activation-…
SMC2	structural maintenance of chromosomes 2(SMC2)	Homo sapiens	GO:0007076~mitotic chromosome condensation,GO:0010032~meiotic chromosome condensation,GO:0045132~meiotic chromosome segregation,GO:0051301~cell division,GO:0051383~kinetochore organization,
TNS1	tensin 1(TNS1)	Homo sapiens	GO:0007044~cell-substrate junction assembly,GO:0010761~fibroblast migration,GO:0035556~intracellular signal transduction,
TUBA1B	tubulin alpha 1b(TUBA1B)	Homo sapiens	GO:0000226~microtubule cytoskeleton organization,GO:0007017~microtubule-based process,GO:0030705~cytoskeleton-dependent intracellular transport,GO:0051301~cell division,GO:0071353~cellular response to interleukin-4,
