# Supplementary material for: Dual Mechanisms of LYN Kinase Dysregulation Drive Aggressive Behavior in Breast Cancer Cells
Source: Cell Rep. 2018 Dec 26;25(13):3674–3692.e10. doi: 10.1016/j.celrep.2018.11.103 (PMC6315108; doi:10.1016/j.celrep.2018.11.103)
Supplement: Table S2. List of Genes in Spliceosome, Related to Figure 6 [file mmc3.xlsx]

## Sheet: spliceosomeGeneList
Official Gene Symbol	Entrez Gene ID	RefSeq
ACIN1	22985	NM_014977
AOF2	23028	NM_015013
AQR	9716	NM_014691
ARS2	51593	NM_015908
ASCL1	429	NM_004316
ASH2L	9070	NM_004674
BAT1	7919	NM_080598
BCAS2	10286	NM_005872
BMI1	648	NM_005180
BRD4	23476	NM_014299
BUB3	9184	NM_001007793
C19ORF29	58509	NM_021231
C19ORF29	58509	NM_021231
C20ORF14	24148	NM_012469
C21ORF66	94104	NM_058191
C22ORF19	8563	NM_003678
C9ORF78	51759	NM_016520
CARM1	10498	NM_199141
CBX3	11335	NM_007276
CCAR1	55749	NM_018237
CCDC55	84081	NM_032141
CD2BP2	10421	NM_006110
CDC40	51362	NM_015891
CDC5L	988	NM_001253
CDK10	8558	NM_052987
CHD1	1105	NM_001270
CHERP	10523	NM_006387
CIRBP	1153	NM_001280
CPSF5	11051	NM_007006
CPSF6	11052	NM_007007
CRK7	51755	NM_016507
CRNKL1	51340	NM_016652
CSDA	8531	NM_003651
CTCF	10664	NM_006565
CTNNBL1	56259	NM_030877
D6S2654E	26240	NM_012135
DBR1	51163	NM_016216
DDX10	1662	NM_004398
DDX11	1663	NM_004399
DDX12	440081	XM_495908
DDX17	10521	NM_030881
DDX23	9416	NM_004818
DDX24	57062	NM_020414
DDX28	55794	NM_018380
DDX31	64794	NM_138620
DDX3X	1654	NM_024005
DDX41	51428	NM_016222
DDX46	9879	NM_014829
DDX48	9775	NM_014740
DDX5	1655	NM_004396
DDX52	11056	NM_007010
DEK	7913	NM_003472
DGCR14	8220	NM_022719
DHX15	1665	NM_001358
DHX16	8449	NM_003587
DHX30	22907	NM_138614
DHX32	55760	NM_018180
DHX33	56919	NM_020162
DHX35	60625	NM_021931
DHX38	9785	NM_014003
DHX57	90957	NM_198963
DHX8	1659	NM_004941
DHX9	1660	NM_030588
DICER1	23405	NM_030621
DIS3	22894	NM_014953
DIS3L	115752	NM_133375
DKFZP434I116	25962	NM_183009
DNAJC8	22826	NM_014280
DNMT1	1786	NM_001379
DXS9928E	9130	NM_004699
EED	8726	NM_003797
EHMT2	10919	NM_025256
EIF2C2	27161	NM_012154
ELAVL1	1994	NM_001419
EP300	2033	NM_001429
EWSR1	2130	NM_013986
EXOSC4	54512	NM_019037
EZH2	2146	NM_152998
FAM32A	26017	NM_014077
FLJ22965	63932	NM_022101
FLJ35382	163859	NM_152608
FNBP3	55660	XM_938514
FNBP3	55660	XM_938514
FRG1	2483	NM_004477
FUBP3	8939	XM_932775
FUS	2521	NM_001010850
G10	8896	NM_003910
GTL3	29105	NM_013242
HDAC1	3065	NM_004964
HDAC2	3066	NM_001527
HDAC3	8841	NM_003883
HDAC4	9759	NM_006037
HDAC6	10013	NM_006044
HMGA1	3159	NM_145903
HNRNPA3	220988	NM_194247
HNRPA0	10949	NM_006805
HNRPA1	3178	NM_002136
HNRPA2B1	3181	NM_002137
HNRPC	3183	NM_004500
HNRPD	3184	NM_001003810
HNRPF	3185	NM_004966
HNRPH1	3187	NM_005520
HNRPH2	3188	NM_001032393
HNRPH3	3189	NM_021644
HNRPK	3190	NM_031263
HNRPL	3191	NM_001005335
HNRPR	10236	NM_005826
HNRPU	3192	NM_004501
HPRP8BP	9410	NM_004814
HPRP8BP	9410	NM_004814
HSPA1A	3303	NM_005345
HSPA5	3309	NM_005347
HSPA8	3312	NM_153201
HSPC148	51503	NM_016403
HTATSF1	27336	NM_014500
IK	3550	NM_006083
ILF2	3608	NM_004515
ILF3	3609	NM_153464
IMP-3	10643	NM_006547
JMJD2B	23030	NM_015015
KAT2A	2648	NM_021078
KAT2B	8850	NM_003884
KAT5	10524	NM_182709
KHDRBS1	10657	NM_006559
KIAA0073	23398	NM_015342
KIAA1160	57461	NM_020701
KIAA1604	57703	NM_020943
KIN	22944	NM_012311
LENG1	79165	NM_024316
LOC164045	164045	NM_001017975
LSM2	57819	NM_021177
LSM3	27258	NM_014463
LSM4	25804	NM_012321
LSM6	11157	NM_007080
LSM7	51690	NM_016199
LUC7A	51747	NM_006107
MAGOH	4116	NM_002370
MATR3	9782	NM_018834
MBD2	8932	NM_015832
MECP2	4204	NM_004992
MFAP1	4236	NM_005926
MGC13125	84811	NM_032725
MGC20398	91603	NM_052857
MGC23918	151903	NM_144716
MGC2655	79228	NM_024339
MGC2803	79002	NM_024038
MORF4L1	10933	NM_006791
MORG1	84292	NM_032332
MOV10	4343	NM_020963
NAB2	4665	NM_005967
NCBP1	4686	NM_002486
NCBP2	22916	NM_007362
NHP2L1	4809	NM_001003796
NIF3L1BP1	80145	NM_025075
NONO	4841	NM_007363
NOSIP	51070	NM_015953
P14	51639	NM_016047
P29	25949	NM_207170
PABPC1	26986	NM_002568
PABPN1	8106	NM_004643
PHC1	1911	NM_004426
PHC2	1912	NM_004427
PLRG1	5356	NM_002669
PPIE	10450	NM_203456
PPIG	9360	NM_004792
PPIH	10465	NM_006347
PPIL1	51645	NM_016059
PPIL2	23759	NM_014337
PPIL3	53938	NM_130906
PPM1G	5496	NM_002707
PQBP1	10084	NM_001032385
PRMT5	10419	NM_006109
PRPF18	8559	NM_003675
PRPF19	27339	NM_014502
PRPF3	9129	NM_004698
PRPF31	26121	NM_015629
PRPF4	9128	NM_004697
PRPF4B	8899	NM_176800
PRPF8	10594	NM_006445
PTBP1	5725	NM_175847
RALY	22913	NM_007367
RBM10	8241	NM_152856
RBM15	64783	NM_022768
RBM17	84991	NM_032905
RBM22	55696	NM_018047
RBM25	58517	NM_021239
RBM35A	54845	NM_017697
RBM35B	80004	NM_024939
RBM5	10181	NM_005778
RBM6	10180	NM_005777
RBM8A	9939	NM_005105
RNPC2	9584	NM_004902
RNPS1	10921	NM_080594
RPS6KA5	9252	NM_182398
RY1	11017	NM_006857
SART1	9092	NM_005146
SDCCAG10	10283	NM_005869
SETD1A	9739	NM_014712
SETD2	29072	NM_014159
SF1	7536	NM_201997
SF3A1	10291	NM_001005409
SF3A2	8175	NM_007165
SF3A3	10946	NM_006802
SF3B1	23451	NM_001005526
SF3B2	10992	NM_006842
SF3B3	23450	NM_012426
SF3B4	10262	NM_005850
SFPQ	6421	NM_005066
SHARP	23013	NM_015001
SIAHBP1	22827	NM_014281
SIRT1	23411	NM_012238
SKIIP	22938	NM_012245
SKIV2L2	23517	NM_015360
SLU7	10569	NM_006425
SMARCA2	6595	NM_139045
SMARCA4	6597	NM_003072
SMNDC1	10285	NM_005871
SMU1	55234	NM_018225
SNRP70	6625	NM_003089
SNRPA	6626	NM_004596
SNRPA1	6627	NM_003090
SNRPB	6628	NM_198216
SNRPB2	6629	NM_198220
SNRPC	6631	NM_003093
SNRPD1	6632	NM_006938
SNRPD2	6633	NM_004597
SNRPD3	6634	NM_004175
SNRPE	6635	NM_003094
SNRPF	6636	NM_003095
SNRPG	6637	NM_003096
SR140	23350	NM_001080415
SRPK2	6733	NM_182692
SRRM1	10250	NM_005839
SRRM2	23524	NM_016333
SRSF1	6426	NM_006924
SRSF10	6434	NM_004593
SRSF11	9295	NM_004768
SRSF2	6427	NM_003016
SRSF3	6428	NM_003017
SRSF4	6429	NM_005626
SRSF5	6430	NM_006925
SRSF6	6431	NM_006275
SRSF7	6432	NM_001031684
SRSF9	8683	NM_003769
SUV39H1	6839	NM_003173
SYNCRIP	10492	NM_006372
TAF15	8148	NM_139215
TCERG1	10915	NM_006706
TDRD9	122402	NM_153046
TET1	80312	NM_030625
TFIP11	24144	NM_012143
THOC1	9984	NM_005131
THOC2	57187	NM_020449
THOC3	84321	NM_032361
THOC4	10189	NM_005782
THRAP3	9967	NM_005119
TIA1	7072	NM_022037
TIAL1	7073	NM_003252
TXNL4	10907	NM_006701
U2AF1	7307	NM_006758
U2AF2	11338	NM_001012478
U5-116KD	9343	NM_004247
U5-200KD	23020	NM_014014
USP39	10713	NM_006590
WBP11	51729	NM_016312
WBP4	11193	NM_007187
WTAP	9589	NM_152857
XAB2	56949	NM_020196
YBX1	4904	NM_004559
ZNF207	7756	NM_001032293
