# Supplementary material for: Dual Mechanisms of LYN Kinase Dysregulation Drive Aggressive Behavior in Breast Cancer Cells
Source: Cell Rep. 2018 Dec 26;25(13):3674–3692.e10. doi: 10.1016/j.celrep.2018.11.103 (PMC6315108; doi:10.1016/j.celrep.2018.11.103)
Supplement: Table S3. Details of Primers for RT-PCR, Site-Directed Mutagenesis, PCR Cloning, shRNA Oligonucleotides, and TaqMan Assays, Related to STAR Methods [file mmc4.xlsx]

## Sheet: RT-PCR
Primers for semi-quantitative RT-PCR
Gene	Species	Sequence (forward)	Sequence (reverse)
GAPDH	Human	5'- GACCACAGTCCATGCCATCA -3'	5'- GTCAAAGGTGGAGGAGTGGG -3'
Gapdh	Mouse	5'- GAGAAGGCTGGGGCTCATTT -3'	5'- TAAGCAGTTGGTGGTGCAGG -3'
EPCAM	Human	5'- TTTGCGGACTGCACTTCAG -3'	5'- CCAGATCCAGTTGTTCCCCA -3'
ESR1	Human	5’-CCACCAACCAGTGCACCATT-3’	5’-GGTCTTTTCGTATCCCACCTTTC-3’
Kit	Mouse	5'- CAACGATGTGGGCAAGAGTTCCG -3'	5'- CAGCGGCGTGAACAGAGTGTGG -3'
Kit ligand (SCF)	Mouse	5'- AGGACTTTATGGTGGCATCTGA -3'	5'- ACTTGACTGTTTCTTCTTCCAGT -3'
LYN	Human	5'- AAGGGAAAGACAGCTTGAGTGA -3'	5'- CACCATTCTCCATGCTCCTCC -3'
Lyn	Mouse	5'- AAGGAAAGACAATCTCAATGACG -3'	5'- CACCATTCCCCATGCTCTTCT -3'

## Sheet: Site-Directed Mutagenesis
Primers for site-directed mutagenesis
Primer	Species	Sequence (forward)	Sequence (reverse)
Lyn Y508F (Lyn CA)	Mouse	5'- CACAGAAGGGCAGTtTCAGCAGCAACCG -3'	5'- CGGTTGCTGCTGAaACTGCCCTTCTGTG -3'
Lyn T410K (Lyn KD)	Mouse	5'- CCCTATCAAGTGGAaAGCTCCAGAGGCC -3'	5'- GGCCTCTGGAGCTtTCCACTTGATAGGG -3'
LynAdelB	Mouse	5'- TCGAAGACTCAACCAGTA//CCTGAATTTCATCTTTTACC -3'	5'- GGTAAAAGATGAAATTCAGG//TACTGGTTGAGTCTTCGA -3'
LynA* (shLyn resistant) step 1	Mouse	5'- CCTGGTCTCTGAaTCACTgATGTGCAAaATTGCAGACTTTGGC -3'	5'- GCCAAAGTCTGCAATtTTGCACATcAGTGAtTCAGAGACCAGG -3'
LynA* (shLyn resistant) step 2	Mouse	5'- CCTGGTCTCTGAATCtCTGATGTGtAAAATcGCAGACTTTGGC -3'	5'- GCCAAAGTCTGCgATTTTaCACATCAGaGATTCAGAGACCAGG -3'
LYNAdelB	Human	5'- TTGAAGACTCAACCAGT//TCCAGAATCTCAGCTTTTACC -3'	5'- GGTAAAAGCTGAGATTCTGGA//ACTGGTTGAGTCTTCAA -3'
LYNA* (shLyn resistant)	Human	5'- ACAGCTTGAGTGACGAcGGtGTcGATTTGAAGACTCAAC -3'	5'- GTTGAGTCTTCAAATCgACaCCgTCGTCACTCAAGCTGT -3'
Lyn P197I	Mouse	5'- TGGTGGCTATTACATCTCTatTCGCATCACTTTTCCC -3'	5'- GGGAAAAGTGATGCGAatAGAGATGTAATAGCCACCA -3'
Lyn P229I	Mouse	5'- GAGAAGGCATGCATCAGTatCAAACCTCAGAAGCC -3'	5'- GGCTTCTGAGGTTTGatACTGATGCATGCCTTCTC -3'
LYN Y32F	Human	5'- CGTAATACTGAAAGAACTATTTtTGTGAGAGATCCAACGTCC -3'	5'- GGACGTTGGATCTCTCACAaAAATAGTTCTTTCAGTATTACG -3'
BRCA1 C61G	Human	5'- GAAAGGGCCTTCACAGgGTCCTTTATGTAAG -3'	5'- CTTACATAAAGGACcCTGTGAAGGCCCTTTC -3'
BRCA1 L1407P	Human	5'- CATAACCTGATAAAGCcCCAGCAGGAAATGGCTG -3'	5'- CAGCCATTTCCTGCTGGgGCTTTATCAGGTTATG -3'
BRCA1 A1708E	Human	5'- AATATTTTCTAGGAATTGaGGGAGGAAAATGGGTAGTTAG -3'	5'- CTAACTACCCATTTTCCTCCCtCAATTCCTAGAAAATATT -3'
Missmatches are indicated in red lowercase
Deletions are indicated by //

## Sheet: PCR cloning primers
PCR Primers for cloning
Insert	Template	Destination Vector	Flanks	Sequence (forward)	Sequence (reverse)
Human LYN	pCMV-SPORT6-Lyn (Source Bioscience)	pDONR_221 (ThermoFisher Scientific)	Attb1 site (forward) Attb2 site (reverse)	5'- GGGGACAAGTTTGTACAAAAAAGCAGGCTTAACCATGGGATGTATAAAATCAAAAG -3'	5'- GGGGACCACTTTGTACAAGAAAGCTGGGTACTAAGGCTGCTGCTGGTATTG -3'
Human BRCA1	pBabepuro-HA-Brca1 (Addgene)	pDONR_221 (ThermoFisher Scientific)	Attb1 site (forward) Attb2 site (reverse)	5'- GGGGACAAGTTTGTACAAAAAAGCAGGCTTAACCATGGCCTACCCCTACGACGTGC -3'	5'- GGGGACCACTTTGTACAAGAAAGCTGGGTATCAGTAGTGGCTGTGGGGGATC -3'
Tetracycline repressor (TetR)	pcDNA6/TR (ThermoFisher Scientific)	pHIV_H2BmRFP (Addgene)	XhoI site (forward) XhoI site (reverse)	5'- CTCGAGATGTCTCGTTTAGATAAAAG -3'	5'- CTCGAGTTAAGACCCACTTTCACATT -3'
Human ESRP1	pCMV-RBM35A-flag	pDONR_221 (ThermoFisher Scientific)	Attb1 site (forward) Attb2 site (reverse)	5'- GGGGACAAGTTTGTACAAAAAAGCAGGCTTAACCATGACGGCCTCTCCGGATTA -3'	5'- GGGGACCACTTTGTACAAGAAAGCTGGGTACTACTTATCGTCGTCATCCTTGT -3'
Human LYN A/B-GFP	pDONR_221-LYNA/B	pEGFP-N3 (Clontech)	EcoRI site (forward) BamHI (reverse)	5'- GCCGGAATTCGCCACCATGGGATGTATAAAATCAA -3'	5'- CGGGTGGATCCAGGCTGCTGCTGGTATTGC -3'

## Sheet: shRNA oligos
Oligos for annealing and Gateway cloning to generate shRNA constructs
shRNA	Sequence (forward)	Sequence (reverse)
shBrca2#1 (mouse)	5'- CACCGCGTAGAACCAGAAATCTACACGAATGTAGATTTCTGGTTCTACGC -3'	5'- AAAAGCGTAGAACCAGAAATCTACATTCGTGTAGATTTCTGGTTCTACGC -3'
shBrca2#2 (mouse)	5'- CACCGCTGTACAGTGTTCAGATAGTCGAAACTATCTGAACACTGTACAGC -3'	5'- AAAAGCTGTACAGTGTTCAGATAGTTTCGACTATCTGAACACTGTACAGC -3'
shKit#1 (human)	5'- CACCGCTGGCATGATGTGCATTATTCGAAAATAATGCACATCATGCCAGC -3'	5'- AAAAGCTGGCATGATGTGCATTATTTTCGAATAATGCACATCATGCCAGC -3'
shKit#2 (human)	5'- CACCGCAGAAGCTGCACTTTATAAGCGAACTTATAAAGTGCAGCTTCTGC -3'	5'- AAAAGCAGAAGCTGCACTTTATAAGTTCGCTTATAAAGTGCAGCTTCTGC -3'
shLynA	5'- CACCGAGAGATCCAACGTCCAATAACGAATTATTGGACGTTGGATCTCTC -3'	5'- AAAAGAGAGATCCAACGTCCAATAATTCGTTATTGGACGTTGGATCTCTC -3'
shLyn#2 (shLyn, mouse)	5'- CACCGAGTCACTCATGTGCAAGATTCTCGAGAATCTTGCACATGAGTGACTCC -3'	5'- AAAAGGAGTCACTCATGTGCAAGATTCTCGAGAATCTTGCACATGAGTGACTC -3'
shScr	5'- CACCGCAACTAATCGATAGCTTACCCGAAGGTAAGCTATCGATTAGTTGC -3'	5'- AAAAGCAACTAATCGATAGCTTACCTTCGGGTAAGCTATCGATTAGTTGC -3'
shPin1#1 (mouse)	5'- CACCGGCCGGGTGTACTACTTCAATCGAAATTGAAGTAGTACACCCGGCC -3'	5'- AAAAGGCCGGGTGTACTACTTCAATTTCGATTGAAGTAGTACACCCGGCC -3'
shPin1#2 (mouse)	5'- CACCGGGTGTACTACTTCAATCACACGAATGTGATTGAAGTAGTACACCC -3'	5'- AAAAGGGTGTACTACTTCAATCACATTCGTGTGATTGAAGTAGTACACCC -3'
shPin1#1 (human)	5'- CACCGCCGAGTGTACTACTTCAACCCGAAGGTTGAAGTAGTACACTCGGC -3'	5'- AAAAGCCGAGTGTACTACTTCAACCTTCGGGTTGAAGTAGTACACTCGGC -3'
shPin1#2 (human)	5'- CACCGCCATTTGAAGACGCCTCGTTCGAAAACGAGGCGTCTTCAAATGGC -3'	5'- AAAAGCCATTTGAAGACGCCTCGTTTTCGAACGAGGCGTCTTCAAATGGC -3'

## Sheet: siRNA oligos
si RNA Oligos for cell transfection
siRNA	Sequence
siSCR	5’-AAGCAGCACGACUUCUUCAAG-3’
siPIN1	5’-CAGCAGCAGUGGUGGCAAA-3’

## Sheet: TAQMan assays
TAQMan Assays
Gene Symbol	Gene Name	Species	TAQMAN Assay ID	Exon boundary	NCBI Reference Sequence
Actb	Actin, beta	Mouse	Mm00607939_s1	6 - 6	NM_007393
Brca1	Breast cancer 1	Mouse	Mm00515386_m1	19 - 20	NM_009764
Brca2	Breast cancer 2	Mouse	Mm01218747_m1	26 - 27	NM_001081001.2
GAPDH	Glyceraldehyde-3-phosphate dehydrogenase	Human	Hs02758991_g1	6 - 7	NM_001256799
Kit	Kit oncogene	Mouse	Mm00445212_m1	7 - 8	NM_001122733
Kitl	Kit ligand	Mouse	Mm00442972_m1	2 - 3	NM_013598
Kitl	Kit ligand	Mouse	Mm01232337_m1	5 - 6	NM_013598
LYN	Yamaguchi sarcoma viral (v-yes-1) oncogene homolog	Human	Hs00176719_m1	12 - 13	NM_002350
Lyn	Yamaguchi sarcoma viral (v-yes-1) oncogene homolog	Mouse	Mm01217488_m1	10 - 11	NM_001111096
Pin1	Peptidylprolyl cis/trans isomerase, NIMA-interacting 1	Mouse	Mm00777269_mH	3 - 4	NM_023371

## Sheet: SYBR green qRT-PCR primers
Primers for SYBR green-based qRT-PCR
Gene Symbol	Gene Name	Species	Sequence (forward)	Sequence (reverse)
ESRP1	Epithelial Splicing Regulatory Protein 1	Human	5’-TCCTGCTGTTCTGGAAAGTCG-3’	5’-TCCGGTCTAACTAGCACTTCGTG-3’
PIN1	Peptidylprolyl cis/trans isomerase, NIMA-interacting 1	Human	5’-GAAGATCCGGACCAAG-3’	5’-AAGTCCTCCTCTCCCGACTT-3’
ACTB	Actin, beta	Human	5’-AGACCTGTACGCCAACACAG-3’	5’-GGAGCAATGTTGATCTTCA-3’
